# Supplementary material for: Resolving Photoinduced Femtosecond Three-Dimensional Solute–Solvent Dynamics through Surface Hopping Simulations
Source: J Chem Theory Comput. 2024 May 20;20(11):4738–50. doi: 10.1021/acs.jctc.4c00169 (PMC11171268; doi:10.1021/acs.jctc.4c00169)
Supplement: Supplementary file 2 — ct4c00169_si_002.zip [file ct4c00169_si_002.zip]

Archive with 21 entries (16 files):
- CH2S/
- CH2S/V0.txt
- CH2S/LVC.template
- CH2S/system.prmtop
- CH2S/ch2s.prmtop
- CMe2S/
- CMe2S/LVC.template
- CMe2S/V0.txt
- CMe2S/system.prmtop
- CMe2S/cme2s.prmtop
- input_dynamics/
- input_dynamics/sharc_input_S0_1ns_CMe2S
- input_dynamics/sharc_input_S0_1ns_CH2S
- input_dynamics/sharc_input_S1_3ps_CH2S
- input_dynamics/sharc_input_S1_3ps_CMe2S
- scripts_for_system_preparation/
- scripts_for_system_preparation/run_Amber_min_heat_equ_prod.sh
- scripts_for_system_preparation/run_cpptraj_reimage.sh
- solvation_analysis_scripts/
- solvation_analysis_scripts/cpptraj_3d_hist_rdf.sh
- solvation_analysis_scripts/gather_traj_coords_netcdf_align_into_timeframes.py
