# Supplementary material for: Resolving Photoinduced Femtosecond Three-Dimensional Solute–Solvent Dynamics through Surface Hopping Simulations
Source: J Chem Theory Comput. 2024 May 20;20(11):4738–50. doi: 10.1021/acs.jctc.4c00169 (PMC11171268; doi:10.1021/acs.jctc.4c00169)
Supplement: Supplementary file 2 — ct4c00169_si_002.zip [file ct4c00169_si_002.zip › CH2S/V0.txt]

Geometry
 C   6.0  -1.97153200  -0.00000000   0.00000000  12.00000000 
 S  16.0   1.07017100   0.00000000  -0.00000000  31.97207100 
 H   1.0  -3.04850600  -1.73728200  -0.00000000   1.00782500 
 H   1.0  -3.04850600   1.73728200  -0.00000000   1.00782500 
Frequencies
  0.0000000000  0.0000000000  0.0000000000  0.0000000000  0.0000000000  0.0000000000  0.0046608127  0.0047327117  0.0050392619  0.0069001607  0.0142797390  0.0146263394
Mass-weighted normal modes
  0.0000000000  0.0000000000  0.0000000000  0.0000000000  0.0000000000  0.0000000000 -0.0000000000  0.0000000000  0.7417091973 -0.3823052294  0.2078851430  0.0000000000
  0.0000000000  0.0000000000  0.0000000000  0.0000000000  0.0000000000  0.0000000000  0.3912154607  0.0000000000 -0.0000000000 -0.0000000000  0.0000000000 -0.3305153499
  0.0000000000  0.0000000000  0.0000000000  0.0000000000  0.0000000000  0.0000000000  0.0000000000 -0.4835152302  0.0000000000 -0.0000000000  0.0000000000 -0.0000000000
  0.0000000000  0.0000000000  0.0000000000  0.0000000000  0.0000000000  0.0000000000 -0.0000000000 -0.0000000000 -0.5495524252  0.0433983508 -0.0065739194 -0.0000000000
  0.0000000000  0.0000000000  0.0000000000  0.0000000000  0.0000000000  0.0000000000 -0.1509297012 -0.0000000000  0.0000000000  0.0000000000 -0.0000000000  0.0006839247
  0.0000000000  0.0000000000  0.0000000000  0.0000000000  0.0000000000  0.0000000000 -0.0000000000  0.0773149600 -0.0000000000  0.0000000000 -0.0000000000  0.0000000000
  0.0000000000  0.0000000000  0.0000000000  0.0000000000  0.0000000000  0.0000000000  0.5915408905  0.0000000000  0.2710045177  0.5375486351 -0.3403676947  0.3491767995
  0.0000000000  0.0000000000  0.0000000000  0.0000000000  0.0000000000  0.0000000000 -0.2493285365 -0.0000000000 -0.0220533604 -0.3701636291 -0.6020964274  0.5687311584
  0.0000000000  0.0000000000  0.0000000000  0.0000000000  0.0000000000  0.0000000000 -0.0000000000  0.6165368680 -0.0000000000  0.0000000000 -0.0000000000  0.0000000000
  0.0000000000  0.0000000000  0.0000000000  0.0000000000  0.0000000000  0.0000000000 -0.5915408905 -0.0000000000  0.2710045177  0.5375486351 -0.3403676947 -0.3491767995
  0.0000000000  0.0000000000  0.0000000000  0.0000000000  0.0000000000  0.0000000000 -0.2493285365 -0.0000000000  0.0220533604  0.3701636291  0.6020964274  0.5687311584
  0.0000000000  0.0000000000  0.0000000000  0.0000000000  0.0000000000  0.0000000000 -0.0000000000  0.6165368680 -0.0000000000  0.0000000000 -0.0000000000  0.0000000000
