# Supplementary material for: Resolving Photoinduced Femtosecond Three-Dimensional Solute–Solvent Dynamics through Surface Hopping Simulations
Source: J Chem Theory Comput. 2024 May 20;20(11):4738–50. doi: 10.1021/acs.jctc.4c00169 (PMC11171268; doi:10.1021/acs.jctc.4c00169)
Supplement: Supplementary file 2 — ct4c00169_si_002.zip [file ct4c00169_si_002.zip › CH2S/LVC.template]

V0.txt
2 0 2
epsilon
4
  1   1  0.0000000000
  1   2  0.0825102000
  3   1  0.0734904000
  3   2  0.1282015000
kappa
12
  1   1     9  1.29100e-03
  1   1    10 -1.63000e-04
  1   1    11 -1.27600e-03
  1   2     9  6.62000e-03
  1   2    10 -2.82400e-03
  1   2    11 -2.30000e-04
  3   1     9  5.26100e-03
  3   1    10 -2.78000e-03
  3   1    11  5.70000e-05
  3   2     9  1.54530e-02
  3   2    10 -4.15300e-03
  3   2    11  9.18000e-04
lambda
0
SOC I
  0.0000000e+00  0.0000000e+00  5.3928325e-04 -0.0000000e+00  0.0000000e+00  0.0000000e+00 -5.3928325e-04  0.0000000e+00
  0.0000000e+00  0.0000000e+00  0.0000000e+00  5.1384524e-04  0.0000000e+00  0.0000000e+00 -0.0000000e+00 -5.1384524e-04
 -5.3928325e-04 -0.0000000e+00  0.0000000e+00  0.0000000e+00  0.0000000e+00  4.9543764e-04  0.0000000e+00  0.0000000e+00
  0.0000000e+00 -5.1384524e-04  0.0000000e+00  0.0000000e+00 -4.9543764e-04  0.0000000e+00  0.0000000e+00  0.0000000e+00
  0.0000000e+00  0.0000000e+00 -0.0000000e+00  4.9543764e-04  0.0000000e+00  0.0000000e+00  0.0000000e+00  4.9543764e-04
  0.0000000e+00  0.0000000e+00 -4.9543764e-04  0.0000000e+00  0.0000000e+00  0.0000000e+00 -4.9543764e-04  0.0000000e+00
  5.3928325e-04  0.0000000e+00  0.0000000e+00  0.0000000e+00 -0.0000000e+00  4.9543764e-04  0.0000000e+00  0.0000000e+00
 -0.0000000e+00  5.1384524e-04  0.0000000e+00  0.0000000e+00 -4.9543764e-04  0.0000000e+00  0.0000000e+00  0.0000000e+00
DMX R
 -6.3335449e-01  4.7559419e-08  0.0000000e+00  0.0000000e+00  0.0000000e+00  0.0000000e+00  0.0000000e+00  0.0000000e+00
  4.7559419e-08 -4.0084951e-01  0.0000000e+00  0.0000000e+00  0.0000000e+00  0.0000000e+00  0.0000000e+00  0.0000000e+00
  0.0000000e+00  0.0000000e+00 -2.9475758e-01  5.9576364e-08  0.0000000e+00  0.0000000e+00  0.0000000e+00  0.0000000e+00
  0.0000000e+00  0.0000000e+00  5.9576364e-08 -5.6106299e-01  0.0000000e+00  0.0000000e+00  0.0000000e+00  0.0000000e+00
  0.0000000e+00  0.0000000e+00  0.0000000e+00  0.0000000e+00 -2.9475758e-01  5.9576364e-08  0.0000000e+00  0.0000000e+00
  0.0000000e+00  0.0000000e+00  0.0000000e+00  0.0000000e+00  5.9576364e-08 -5.6106299e-01  0.0000000e+00  0.0000000e+00
  0.0000000e+00  0.0000000e+00  0.0000000e+00  0.0000000e+00  0.0000000e+00  0.0000000e+00 -2.9475758e-01  5.9576364e-08
  0.0000000e+00  0.0000000e+00  0.0000000e+00  0.0000000e+00  0.0000000e+00  0.0000000e+00  5.9576364e-08 -5.6106299e-01
Multipolar Density Fit (8x8x4x10)  settings [order grid firstlayer density layers] 2 lebedev 1.4 10 4
24
1  1  1   0    -0.08109841  0.13531788 -0.00000001  0.00000001 -0.11476626  0.09380523  0.02096103 -0.00000000 -0.00000001 -0.00000001
1  1  1   1    -0.13885960 -0.12313392  0.00000003  0.00000001  0.64539029 -2.02825502  1.38286473  0.00000000  0.00000002 -0.00000003
1  1  1   2     0.10997901 -0.01579768 -0.03061555 -0.00000001 -0.13711672  0.16101384 -0.02389712  0.08934398  0.00000001  0.00000002
1  1  1   3     0.10997900 -0.01579767  0.03061554 -0.00000001 -0.13711672  0.16101384 -0.02389711 -0.08934398 -0.00000002 -0.00000001
1  1  2   0    -0.00000003  0.00000002  0.00000000 -0.00000001 -0.00000000 -0.00000000  0.00000001 -0.00000000  0.00000000  0.29794533
1  1  2   1     0.00000002 -0.00000002  0.00000001 -0.00000000  0.00000001 -0.00000000 -0.00000000  0.00000000 -0.00000001 -2.28649812
1  1  2   2     0.00000001 -0.00000001 -0.00000001 -0.11937010 -0.00000001 -0.00000000  0.00000001  0.00000001  0.03841418  0.21702512
1  1  2   3     0.00000000 -0.00000001  0.00000000  0.11937011 -0.00000001 -0.00000000  0.00000001 -0.00000001 -0.03841418  0.21702514
1  2  2   0    -0.43359546  0.17753975 -0.00000000  0.00000002 -0.01343271 -0.01049158  0.02392429 -0.00000000 -0.00000002 -0.00000001
1  2  2   1     0.01395861  0.03711415  0.00000001  0.00000005 -0.00206905  1.41900106 -1.41693201 -0.00000000  0.00000003 -0.00000000
1  2  2   2     0.20981842 -0.10782749  0.09063630 -0.00000001  0.18192157 -0.13074528 -0.05117629 -0.16637488 -0.00000000  0.00000002
1  2  2   3     0.20981843 -0.10782748 -0.09063631 -0.00000001  0.18192156 -0.13074528 -0.05117629  0.16637489 -0.00000002 -0.00000002
3  1  1   0    -0.45839976  0.11215813 -0.00000003 -0.00000004 -0.00269155 -0.00400642  0.00669797  0.00000002  0.00000001  0.00000001
3  1  1   1     0.04719041  0.05967993  0.00000000  0.00000003 -0.02435249  1.31385708 -1.28950459 -0.00000002 -0.00000003  0.00000006
3  1  1   2     0.20560461 -0.08431066  0.08522523  0.00000003  0.17125346 -0.10942488 -0.06182858 -0.19475728 -0.00000002 -0.00000002
3  1  1   3     0.20560474 -0.08431069 -0.08522520  0.00000001  0.17125346 -0.10942488 -0.06182858  0.19475724  0.00000003  0.00000000
3  1  2   0    -0.00000002  0.00000001 -0.00000001 -0.00000005 -0.00000001 -0.00000001  0.00000002 -0.00000000  0.00000001 -0.15442865
3  1  2   1     0.00000002 -0.00000002  0.00000002  0.00000010  0.00000001 -0.00000004  0.00000002  0.00000000 -0.00000003  1.96142192
3  1  2   2     0.00000001 -0.00000000 -0.00000002  0.06815537 -0.00000001  0.00000000  0.00000001  0.00000003 -0.11858020 -0.19448000
3  1  2   3    -0.00000000  0.00000001  0.00000001 -0.06815536 -0.00000002  0.00000000  0.00000002 -0.00000003  0.11858022 -0.19447998
3  2  2   0     0.21060575 -0.28964026  0.00000010 -0.00000004 -0.10604561  0.10556603  0.00047957 -0.00000000  0.00000001 -0.00000000
3  2  2   1    -0.19015402  0.10988840 -0.00000020  0.00000007  0.55607211 -1.86736645  1.31129435  0.00000004 -0.00000002 -0.00000005
3  2  2   2    -0.01022596  0.09664765  0.04459651  0.00000002 -0.07585816  0.15964051 -0.08378236  0.01362270  0.00000002 -0.00000000
3  2  2   3    -0.01022578  0.09664767 -0.04459647  0.00000000 -0.07585822  0.15964054 -0.08378232 -0.01362273 -0.00000001  0.00000001
