# Supplementary material for: Resolving Photoinduced Femtosecond Three-Dimensional Solute–Solvent Dynamics through Surface Hopping Simulations
Source: J Chem Theory Comput. 2024 May 20;20(11):4738–50. doi: 10.1021/acs.jctc.4c00169 (PMC11171268; doi:10.1021/acs.jctc.4c00169)
Supplement: Supplementary file 2 — ct4c00169_si_002.zip [file ct4c00169_si_002.zip › CMe2S/LVC.template]

/user/severin/workdir/LVC_MM_dyn/calculations/thioacetone/freq/V0.txt
2 0 2
epsilon
4
  1   1  0.0000000000
  1   2  0.0907174000
  3   1  0.0845421000
  3   2  0.1229603000
kappa
41
  1   1    10 -3.00000e-05
  1   1    12  9.22000e-04
  1   1    14  2.80000e-04
  1   1    18 -6.04000e-04
  1   1    19  5.00000e-05
  1   1    20 -1.16000e-04
  1   1    24 -1.01000e-04
  1   1    26 -1.06800e-03
  1   1    30 -1.27000e-04
  1   2    10  4.58000e-04
  1   2    12  3.16900e-03
  1   2    14  1.40000e-04
  1   2    18 -7.25100e-03
  1   2    20 -2.28200e-03
  1   2    24 -1.41400e-03
  1   2    26 -2.23000e-03
  1   2    30  6.65000e-04
  3   1    10  5.77000e-04
  3   1    12  3.08200e-03
  3   1    14 -5.90000e-04
  3   1    15 -1.84000e-04
  3   1    18 -6.88100e-03
  3   1    20 -2.30300e-03
  3   1    22 -1.90000e-05
  3   1    24 -1.10600e-03
  3   1    25 -2.09000e-04
  3   1    26 -1.95400e-03
  3   1    30  6.29000e-04
  3   2     9  1.30000e-05
  3   2    10 -2.31000e-04
  3   2    12  5.32800e-03
  3   2    14  5.48500e-03
  3   2    15  3.70000e-05
  3   2    17  2.90000e-05
  3   2    18 -1.20400e-02
  3   2    20 -3.18100e-03
  3   2    22  4.40000e-05
  3   2    24 -2.64300e-03
  3   2    25  1.80000e-05
  3   2    26 -2.46300e-03
  3   2    30  8.44000e-04
lambda
6
  1   1   2  13  2.32048e-03
  1   1   2  21 -1.54166e-04
  1   1   2  27 -4.42240e-04
  3   1   2  13  1.47517e-03
  3   1   2  21  6.31048e-04
  3   1   2  27 -2.26246e-04
SOC I
  0.0000000e+00  0.0000000e+00  1.3669005e-08  0.0000000e+00 -7.0016744e-04  0.0000000e+00 -1.3669005e-08  0.0000000e+00
  0.0000000e+00  0.0000000e+00  1.3669005e-08 -4.5563350e-09  9.1126700e-09 -7.4517036e-04 -1.3669005e-08  4.5563350e-09
 -1.3669005e-08 -1.3669005e-08  0.0000000e+00 -7.4006271e-04  0.0000000e+00 -0.0000000e+00  0.0000000e+00  0.0000000e+00
  0.0000000e+00  4.5563350e-09  7.4006271e-04  0.0000000e+00  0.0000000e+00  0.0000000e+00  0.0000000e+00  0.0000000e+00
  7.0016744e-04 -9.1126700e-09  0.0000000e+00  0.0000000e+00  0.0000000e+00  0.0000000e+00  0.0000000e+00 -0.0000000e+00
  0.0000000e+00  7.4517036e-04  0.0000000e+00  0.0000000e+00  0.0000000e+00  0.0000000e+00  0.0000000e+00  0.0000000e+00
  1.3669005e-08  1.3669005e-08  0.0000000e+00  0.0000000e+00  0.0000000e+00  0.0000000e+00  0.0000000e+00  7.4006271e-04
  0.0000000e+00 -4.5563350e-09  0.0000000e+00  0.0000000e+00  0.0000000e+00  0.0000000e+00 -7.4006271e-04  0.0000000e+00
DMX R
 -4.2860175e-06 -2.2811419e-05  0.0000000e+00  0.0000000e+00  0.0000000e+00  0.0000000e+00  0.0000000e+00  0.0000000e+00
 -2.2811419e-05  8.4621223e-05  0.0000000e+00  0.0000000e+00  0.0000000e+00  0.0000000e+00  0.0000000e+00  0.0000000e+00
  0.0000000e+00  0.0000000e+00  3.8827628e-06 -2.3926455e-06  0.0000000e+00  0.0000000e+00  0.0000000e+00  0.0000000e+00
  0.0000000e+00  0.0000000e+00 -2.3926455e-06  5.5758538e-06  0.0000000e+00  0.0000000e+00  0.0000000e+00  0.0000000e+00
  0.0000000e+00  0.0000000e+00  0.0000000e+00  0.0000000e+00  3.8827628e-06 -2.3926455e-06  0.0000000e+00  0.0000000e+00
  0.0000000e+00  0.0000000e+00  0.0000000e+00  0.0000000e+00 -2.3926455e-06  5.5758538e-06  0.0000000e+00  0.0000000e+00
  0.0000000e+00  0.0000000e+00  0.0000000e+00  0.0000000e+00  0.0000000e+00  0.0000000e+00  3.8827628e-06 -2.3926455e-06
  0.0000000e+00  0.0000000e+00  0.0000000e+00  0.0000000e+00  0.0000000e+00  0.0000000e+00 -2.3926455e-06  5.5758538e-06
DMY R
  2.5363389e-05 -7.2176691e-05  0.0000000e+00  0.0000000e+00  0.0000000e+00  0.0000000e+00  0.0000000e+00  0.0000000e+00
 -7.2176691e-05 -5.5182457e-05  0.0000000e+00  0.0000000e+00  0.0000000e+00  0.0000000e+00  0.0000000e+00  0.0000000e+00
  0.0000000e+00  0.0000000e+00 -3.9579803e-06 -1.9550989e-06  0.0000000e+00  0.0000000e+00  0.0000000e+00  0.0000000e+00
  0.0000000e+00  0.0000000e+00 -1.9550989e-06 -5.6103454e-06  0.0000000e+00  0.0000000e+00  0.0000000e+00  0.0000000e+00
  0.0000000e+00  0.0000000e+00  0.0000000e+00  0.0000000e+00 -3.9579803e-06 -1.9550989e-06  0.0000000e+00  0.0000000e+00
  0.0000000e+00  0.0000000e+00  0.0000000e+00  0.0000000e+00 -1.9550989e-06 -5.6103454e-06  0.0000000e+00  0.0000000e+00
  0.0000000e+00  0.0000000e+00  0.0000000e+00  0.0000000e+00  0.0000000e+00  0.0000000e+00 -3.9579803e-06 -1.9550989e-06
  0.0000000e+00  0.0000000e+00  0.0000000e+00  0.0000000e+00  0.0000000e+00  0.0000000e+00 -1.9550989e-06 -5.6103454e-06
DMZ R
  1.1998646e+00 -5.9171175e-06  0.0000000e+00  0.0000000e+00  0.0000000e+00  0.0000000e+00  0.0000000e+00  0.0000000e+00
 -5.9171175e-06  5.3775436e-01  0.0000000e+00  0.0000000e+00  0.0000000e+00  0.0000000e+00  0.0000000e+00  0.0000000e+00
  0.0000000e+00  0.0000000e+00  5.4348630e-01 -1.2864674e-06  0.0000000e+00  0.0000000e+00  0.0000000e+00  0.0000000e+00
  0.0000000e+00  0.0000000e+00 -1.2864674e-06  6.9622023e-01  0.0000000e+00  0.0000000e+00  0.0000000e+00  0.0000000e+00
  0.0000000e+00  0.0000000e+00  0.0000000e+00  0.0000000e+00  5.4348630e-01 -1.2864674e-06  0.0000000e+00  0.0000000e+00
  0.0000000e+00  0.0000000e+00  0.0000000e+00  0.0000000e+00 -1.2864674e-06  6.9622023e-01  0.0000000e+00  0.0000000e+00
  0.0000000e+00  0.0000000e+00  0.0000000e+00  0.0000000e+00  0.0000000e+00  0.0000000e+00  5.4348630e-01 -1.2864674e-06
  0.0000000e+00  0.0000000e+00  0.0000000e+00  0.0000000e+00  0.0000000e+00  0.0000000e+00 -1.2864674e-06  6.9622023e-01
Multipolar Density Fit (8x8x10x10)  settings [order grid firstlayer density layers] 2 lebedev 1.4 10 4
60
1  1  1   0    -0.27163607 -0.00001196 -0.15487830  0.10523372 -0.03238751  0.05923374 -0.02684623  0.00000030  0.00000062  0.00896124
1  1  1   1     0.27952828  0.00000417 -0.00003140 -0.18531042  0.01301509  0.02505608 -0.03807117  0.00000016  0.00000251 -0.00000919
1  1  1   2    -0.27154063 -0.00002398  0.15491111  0.10524765 -0.03239522  0.05923420 -0.02683897 -0.00000059 -0.00000061 -0.00896485
1  1  1   3    -0.28284883  0.00005000  0.00000823  0.16665915  0.64951753 -1.08588079  0.43636326  0.00000810  0.00000217  0.00002924
1  1  1   4     0.12746588  0.00000090  0.02720782 -0.00022610 -0.10046421  0.06219847  0.03826574  0.00000325 -0.00000330  0.03014422
1  1  1   5     0.07291807 -0.06150178  0.05979207 -0.04115019 -0.01183847  0.05295835 -0.04111988  0.05797642 -0.10502315  0.01967986
1  1  1   6     0.07290420  0.06149192  0.05979177 -0.04115865 -0.01183834  0.05295791 -0.04111958 -0.05797907  0.10502591  0.01967188
1  1  1   7     0.12741063  0.00000198 -0.02722245 -0.00024942 -0.10045541  0.06219507  0.03826035 -0.00000182 -0.00000372 -0.03015829
1  1  1   8     0.07290378  0.06149658 -0.05978492 -0.04114917 -0.01184743  0.05294862 -0.04110119  0.05795247  0.10502424 -0.01966505
1  1  1   9     0.07289469 -0.06149588 -0.05979176 -0.04113602 -0.01185231  0.05294710 -0.04109479 -0.05795137 -0.10502244 -0.01966068
1  1  2   0     0.00004707  0.15408649 -0.00001239 -0.00000062 -0.00000122  0.00000011  0.00000110 -0.05751021 -0.03031871  0.00000023
1  1  2   1    -0.00000451  0.00001399 -0.00001956 -0.00000806  0.00000041  0.00000013 -0.00000055 -0.63618171  0.00000412  0.00000290
1  1  2   2    -0.00003836 -0.15411895 -0.00001550  0.00000525  0.00000160 -0.00000051 -0.00000109 -0.05751123  0.03031819  0.00000044
1  1  2   3     0.00000156  0.00002439  0.00003929  0.00000259 -0.00000263  0.00000186  0.00000077  1.63597964 -0.00000898 -0.00000084
1  1  2   4    -0.00001946  0.00135157  0.00000195 -0.00001281 -0.00000042  0.00000076 -0.00000034 -0.01989856 -0.01136544  0.00000067
1  1  2   5    -0.03694408 -0.04913430  0.02195563 -0.09610395  0.00436461  0.00427493 -0.00863954 -0.00516460 -0.08377994  0.10133031
1  1  2   6     0.03693352 -0.04913137 -0.02195197  0.09610996 -0.00436664 -0.00427719  0.00864383 -0.00515617 -0.08378084 -0.10133423
1  1  2   7     0.00001640 -0.00134810  0.00000259  0.00001177 -0.00000002 -0.00000092  0.00000094 -0.01989781  0.01136469  0.00000043
1  1  2   8    -0.03692953  0.04912917 -0.02194293 -0.09610551  0.00436615  0.00427459 -0.00864074 -0.00515658  0.08377886 -0.10132829
1  1  2   9     0.03693739  0.04913286  0.02194812  0.09610187 -0.00436369 -0.00427280  0.00863649 -0.00516539  0.08378247  0.10132420
1  2  2   0    -0.20009848 -0.00000249  0.25372901  0.18741699  0.04866022 -0.05364046  0.00498024  0.00000162  0.00000034 -0.00586123
1  2  2   1    -0.13171865 -0.00002312 -0.00002812 -0.81259206  0.09947567 -0.06113865 -0.03833703  0.00000035 -0.00000037 -0.00000417
1  2  2   2    -0.20011622 -0.00000993 -0.25375797  0.18743611  0.04865803 -0.05364197  0.00498394 -0.00000111 -0.00000062  0.00585772
1  2  2   3    -0.03059514  0.00000982  0.00004186  0.23688804 -1.08569487  1.03434582  0.05134905  0.00000103  0.00000647  0.00001929
1  2  2   4     0.10161742  0.00000190 -0.00254007 -0.06407986  0.02640630 -0.01735287 -0.00905344  0.00000524 -0.00000123  0.02826974
1  2  2   5     0.08984327  0.00563855 -0.07782080  0.08882772  0.01042062 -0.03633363  0.02591301 -0.04938532 -0.00838415 -0.09875810
1  2  2   6     0.08980512 -0.00563009 -0.07781326  0.08881677  0.01042047 -0.03633486  0.02591439  0.04938027  0.00838575 -0.09875806
1  2  2   7     0.10161261  0.00000191  0.00253833 -0.06407236  0.02641130 -0.01735548 -0.00905582 -0.00000326 -0.00000164 -0.02827661
1  2  2   8     0.08981727 -0.00563149  0.07782862  0.08882367  0.01041522 -0.03633845  0.02592323 -0.04939334  0.00838180  0.09876032
1  2  2   9     0.08983279  0.00564814  0.07782870  0.08882718  0.01041229 -0.03633743  0.02592514  0.04939593 -0.00838244  0.09877029
3  1  1   0    -0.30308184 -0.00000048  0.25186969  0.04102941  0.05140860 -0.05695305  0.00554445  0.00000018 -0.00000003 -0.00120110
3  1  1   1     0.09687952 -0.00000413 -0.00000010 -0.60099898  0.06050314 -0.04582209 -0.01468105 -0.00000006  0.00000004 -0.00000011
3  1  1   2    -0.30308085 -0.00000057 -0.25187270  0.04103062  0.05140865 -0.05695305  0.00554440 -0.00000020 -0.00000017  0.00120096
3  1  1   3    -0.11731749  0.00000461  0.00000128  0.15433481 -1.06303106  1.07384462 -0.01081356  0.00000025  0.00000034  0.00000010
3  1  1   4     0.09598769  0.00000034 -0.02021312 -0.03341498  0.03431464 -0.01952202 -0.01479262  0.00000074  0.00000002  0.01241048
3  1  1   5     0.10865736  0.01469748 -0.07464810  0.11271659  0.01351976 -0.04913480  0.03561504 -0.06217285  0.01401139 -0.08302433
3  1  1   6     0.10865581 -0.01469664 -0.07464961  0.11271434  0.01351957 -0.04913618  0.03561661  0.06217266 -0.01401106 -0.08302548
3  1  1   7     0.09598935  0.00000009  0.02021438 -0.03341455  0.03431441 -0.01952209 -0.01479232 -0.00000037 -0.00000003 -0.01241070
3  1  1   8     0.10865453 -0.01469723  0.07464899  0.11271478  0.01351967 -0.04913552  0.03561585 -0.06217218 -0.01401091  0.08302502
3  1  1   9     0.10865592  0.01469762  0.07464943  0.11271483  0.01351968 -0.04913515  0.03561547  0.06217267  0.01401071  0.08302595
3  1  2   0     0.00000227 -0.13841598 -0.00000043 -0.00000032 -0.00000004 -0.00000001  0.00000005  0.05752373  0.02250707  0.00000006
3  1  2   1     0.00000016  0.00000030 -0.00000099 -0.00000022 -0.00000010  0.00000007  0.00000002  0.37299841 -0.00000006  0.00000009
3  1  2   2    -0.00000187  0.13841517 -0.00000077 -0.00000010  0.00000006 -0.00000005 -0.00000001  0.05752393 -0.02250707 -0.00000004
3  1  2   3    -0.00000013  0.00000194  0.00000196 -0.00000002 -0.00000011  0.00000023 -0.00000012 -1.29539898  0.00000037  0.00000012
3  1  2   4    -0.00000111  0.00280827 -0.00000012 -0.00000052  0.00000003  0.00000003 -0.00000006  0.02416270  0.01390551 -0.00000004
3  1  2   5     0.03052512  0.04067043 -0.02597117  0.09322268 -0.01014361 -0.00259692  0.01274053  0.00442334  0.06265353 -0.10486812
3  1  2   6    -0.03052572  0.04067047  0.02597134 -0.09322227  0.01014353  0.00259666 -0.01274018  0.00442386  0.06265315  0.10486803
3  1  2   7     0.00000040 -0.00280827  0.00000018  0.00000060  0.00000006 -0.00000003 -0.00000003  0.02416294 -0.01390544  0.00000004
3  1  2   8     0.03052644 -0.04067111  0.02597179  0.09322241 -0.01014347 -0.00259675  0.01274021  0.00442352 -0.06265361  0.10486783
3  1  2   9    -0.03052557 -0.04067079 -0.02597155 -0.09322220  0.01014350  0.00259659 -0.01274009  0.00442349 -0.06265313 -0.10486798
3  2  2   0    -0.62506046 -0.00000024 -0.07724586 -0.05554750 -0.04279263  0.05805643 -0.01526380  0.00000021 -0.00000012  0.01505294
3  2  2   1     0.68852662 -0.00000543 -0.00000276  0.23791457 -0.01623305  0.03130561 -0.01507256 -0.00000009 -0.00000008  0.00000001
3  2  2   2    -0.62506824  0.00000024  0.07724038 -0.05554559 -0.04279244  0.05805631 -0.01526387 -0.00000018 -0.00000012 -0.01505307
3  2  2   3    -0.29652623  0.00000378  0.00000574 -0.03182076  0.77818029 -1.02121558  0.24303529 -0.00000022  0.00000054  0.00000076
3  2  2   4     0.15922486  0.00000017  0.00404471  0.02569982 -0.06881357  0.05873329  0.01008028  0.00000074  0.00000015  0.02448749
3  2  2   5     0.13491891 -0.01879147  0.02756582 -0.03726172 -0.01348602  0.03791321 -0.02442719  0.04385728 -0.09018125  0.02267305
3  2  2   6     0.13491740  0.01879291  0.02756522 -0.03726458 -0.01348609  0.03791206 -0.02442598 -0.04385754  0.09018133  0.02267301
3  2  2   7     0.15922972  0.00000034 -0.00404355  0.02570255 -0.06881353  0.05873299  0.01008054 -0.00000039  0.00000008 -0.02448788
3  2  2   8     0.13491753  0.01879149 -0.02756467 -0.03726352 -0.01348621  0.03791243 -0.02442622  0.04385816  0.09018121 -0.02267292
3  2  2   9     0.13491989 -0.01879086 -0.02756428 -0.03726419 -0.01348601  0.03791297 -0.02442697 -0.04385772 -0.09018143 -0.02267253
