# Supplementary material for: Resolving Photoinduced Femtosecond Three-Dimensional Solute–Solvent Dynamics through Surface Hopping Simulations
Source: J Chem Theory Comput. 2024 May 20;20(11):4738–50. doi: 10.1021/acs.jctc.4c00169 (PMC11171268; doi:10.1021/acs.jctc.4c00169)
Supplement: Supplementary file 2 — ct4c00169_si_002.zip [file ct4c00169_si_002.zip › CMe2S/V0.txt]

Geometry
 C   6.0   0.00000000  -2.42606800   2.17152200  12.00000000 
 C   6.0  -0.00000000   0.00000000   0.70256200  12.00000000 
 C   6.0   0.00000000   2.42606800   2.17152200  12.00000000 
 S  16.0  -0.00000000   0.00000000  -2.36312100  31.97207100 
 H   1.0  -0.00000000  -2.11192000   4.19555100   1.00782500 
 H   1.0   1.64685900  -3.54010000   1.66585000   1.00782500 
 H   1.0  -1.64685900  -3.54010000   1.66585000   1.00782500 
 H   1.0  -0.00000000   2.11192000   4.19555100   1.00782500 
 H   1.0  -1.64685900   3.54010000   1.66585000   1.00782500 
 H   1.0   1.64685900   3.54010000   1.66585000   1.00782500 
Frequencies
  0.0000000000  0.0000000000  0.0000000000  0.0000000000  0.0000000000  0.0000000000  0.0000000000  0.0000000000  0.0017292662  0.0018306446  0.0021195619  0.0033450796  0.0041897787  0.0045445350  0.0045515973  0.0049400705  0.0055522142  0.0060692217  0.0063341726  0.0064045224  0.0068040220  0.0068131346  0.0068802495  0.0068838034  0.0141013129  0.0141165310  0.0144172948  0.0144177960  0.0144759804  0.0145195389
Mass-weighted normal modes
  0.0000000000  0.0000000000  0.0000000000  0.0000000000  0.0000000000  0.0000000000  0.0000000000  0.0000000000 -0.0000000000  0.0000000000 -0.0928955475 -0.0000000000  0.2943118065  0.0000000000  0.0000000000 -0.3188677676 -0.0000000000 -0.0000000000 -0.0000000000  0.0000000000 -0.1347628708 -0.0000000000  0.1249149668  0.0000000000 -0.0000000000 -0.0000000000  0.2124935619 -0.2136308750  0.0000000000  0.0000000000
  0.0000000000  0.0000000000  0.0000000000  0.0000000000  0.0000000000  0.0000000000  0.0000000000  0.0000000000  0.1837901246  0.3223408450 -0.0000000000  0.4828442734  0.0000000000 -0.2558664400  0.0321882842 -0.0000000000 -0.3012337215  0.0053487760  0.2897488159  0.2730197871  0.0000000000 -0.0511302726  0.0000000000 -0.0251621630 -0.1067593523  0.1116295612  0.0000000000 -0.0000000000 -0.1032334336 -0.0990914723
  0.0000000000  0.0000000000  0.0000000000  0.0000000000  0.0000000000  0.0000000000  0.0000000000  0.0000000000 -0.4036519043  0.3275139396  0.0000000000 -0.2667561019 -0.0000000000 -0.1992749024 -0.3629567994 -0.0000000000  0.0119546344 -0.2218593753 -0.1140393303 -0.1391586232 -0.0000000000  0.1514679016 -0.0000000000  0.1103729969  0.0516018295 -0.0440546237  0.0000000000 -0.0000000000 -0.1923050703 -0.1926804286
  0.0000000000  0.0000000000  0.0000000000  0.0000000000  0.0000000000  0.0000000000  0.0000000000  0.0000000000  0.0000000000 -0.0000000000  0.7683154635  0.0000000000 -0.0000000000 -0.0000000000 -0.0000000000  0.4673068630  0.0000000000  0.0000000000  0.0000000000  0.0000000000  0.0000000000  0.0000000000  0.0919400983  0.0000000000  0.0000000000 -0.0000000000  0.0000000000 -0.0040365051  0.0000000000 -0.0000000000
  0.0000000000  0.0000000000  0.0000000000  0.0000000000  0.0000000000  0.0000000000  0.0000000000  0.0000000000  0.3808207540  0.0000000000 -0.0000000000  0.0000000000 -0.0000000000 -0.0000000000 -0.2055480249 -0.0000000000  0.7817599290 -0.0000000000 -0.0529846580  0.0000000000 -0.0000000000  0.1603738643 -0.0000000000 -0.0000000000  0.0059772431 -0.0000000000 -0.0000000000 -0.0000000000 -0.0079412869  0.0000000000
  0.0000000000  0.0000000000  0.0000000000  0.0000000000  0.0000000000  0.0000000000  0.0000000000  0.0000000000  0.0000000000 -0.2012635082 -0.0000000000 -0.0930407705  0.0000000000 -0.2913516482  0.0000000000 -0.0000000000  0.0000000000  0.8131537526  0.0000000000  0.1256801201 -0.0000000000  0.0000000000 -0.0000000000  0.1639174607  0.0000000000  0.0017466591 -0.0000000000 -0.0000000000 -0.0000000000 -0.0046316142
  0.0000000000  0.0000000000  0.0000000000  0.0000000000  0.0000000000  0.0000000000  0.0000000000  0.0000000000  0.0000000000  0.0000000000 -0.0928955475  0.0000000000 -0.2943118065  0.0000000000  0.0000000000 -0.3188677676 -0.0000000000  0.0000000000 -0.0000000000 -0.0000000000  0.1347628708  0.0000000000  0.1249149668  0.0000000000  0.0000000000 -0.0000000000 -0.2124935619 -0.2136341782  0.0000000000  0.0000000000
  0.0000000000  0.0000000000  0.0000000000  0.0000000000  0.0000000000  0.0000000000  0.0000000000  0.0000000000  0.1837901246 -0.3223408450  0.0000000000 -0.4828442734  0.0000000000  0.2558664400  0.0321882842  0.0000000000 -0.3012337215 -0.0053487760  0.2897488159 -0.2730197871  0.0000000000 -0.0511302726 -0.0000000000  0.0251621630 -0.1067593523 -0.1116295612  0.0000000000 -0.0000000000 -0.1032334336  0.0990914723
  0.0000000000  0.0000000000  0.0000000000  0.0000000000  0.0000000000  0.0000000000  0.0000000000  0.0000000000  0.4036519043  0.3275139396  0.0000000000 -0.2667561019  0.0000000000 -0.1992749024  0.3629597214  0.0000000000 -0.0119546344 -0.2218593753  0.1140393303 -0.1391586232  0.0000000000 -0.1514679016 -0.0000000000  0.1103729969 -0.0516018295 -0.0440546237 -0.0000000000  0.0000000000  0.1923050703 -0.1926804286
  0.0000000000  0.0000000000  0.0000000000  0.0000000000  0.0000000000  0.0000000000  0.0000000000  0.0000000000 -0.0000000000 -0.0000000000 -0.2144073315 -0.0000000000  0.0000000000  0.0000000000  0.0000000000 -0.0336007891 -0.0000000000 -0.0000000000 -0.0000000000 -0.0000000000  0.0000000000 -0.0000000000 -0.0083265837 -0.0000000000 -0.0000000000  0.0000000000 -0.0000000000  0.0009435548 -0.0000000000  0.0000000000
  0.0000000000  0.0000000000  0.0000000000  0.0000000000  0.0000000000  0.0000000000  0.0000000000  0.0000000000 -0.4868679563 -0.0000000000  0.0000000000  0.0000000000 -0.0000000000 -0.0000000000 -0.0320888863 -0.0000000000 -0.0313201358  0.0000000000  0.0021775720 -0.0000000000  0.0000000000 -0.0089817873  0.0000000000  0.0000000000  0.0003279975 -0.0000000000  0.0000000000  0.0000000000  0.0011192116  0.0000000000
  0.0000000000  0.0000000000  0.0000000000  0.0000000000  0.0000000000  0.0000000000  0.0000000000  0.0000000000  0.0000000000 -0.4459140173 -0.0000000000  0.4631176146  0.0000000000  0.2784912668 -0.0000000000  0.0000000000 -0.0000000000 -0.2716731575 -0.0000000000 -0.0293325691  0.0000000000 -0.0000000000  0.0000000000 -0.0324816881 -0.0000000000  0.0012949156  0.0000000000  0.0000000000  0.0000000000  0.0005115448
  0.0000000000  0.0000000000  0.0000000000  0.0000000000  0.0000000000  0.0000000000  0.0000000000  0.0000000000 -0.0000000000 -0.0000000000 -0.1936988092 -0.0000000000 -0.2416450477 -0.0000000000 -0.0000000000  0.2093967523  0.0000000000  0.0000000000 -0.0000000000 -0.0000000000  0.5030847196  0.0000000000 -0.4965736719 -0.0000000000 -0.0000000000 -0.0000000000  0.0125273150 -0.0132802614  0.0000000000 -0.0000000000
  0.0000000000  0.0000000000  0.0000000000  0.0000000000  0.0000000000  0.0000000000  0.0000000000  0.0000000000 -0.0924522926  0.2764649797  0.0000000000  0.1733968674  0.0000000000  0.3392196420  0.4646634393  0.0000000000 -0.0091625455  0.1717930605 -0.2940336152 -0.2742781495 -0.0000000000  0.3598480287 -0.0000000000  0.4008201948 -0.0698701248  0.0664336994 -0.0000000000  0.0000000000  0.0927783864  0.0938324569
  0.0000000000  0.0000000000  0.0000000000  0.0000000000  0.0000000000  0.0000000000  0.0000000000  0.0000000000 -0.0936995703  0.0641710106  0.0000000000 -0.0863388196 -0.0000000000 -0.1179923249 -0.1757394581 -0.0000000000  0.0047006026 -0.0850701221  0.0321932434  0.0212343036  0.0000000000 -0.0325807582  0.0000000000 -0.0485129335 -0.3831441984  0.3612559352 -0.0000000000  0.0000000000  0.5506545691  0.5660482710
  0.0000000000  0.0000000000  0.0000000000  0.0000000000  0.0000000000  0.0000000000  0.0000000000  0.0000000000 -0.0032700896  0.0019159222 -0.1033575714 -0.0025654060 -0.1089366044  0.0465258038  0.0429822255  0.0898649061  0.0456148020  0.0876045690 -0.1952075289 -0.1895077084  0.0373496914 -0.2224058792 -0.0350118968 -0.2148728024 -0.3318813656  0.3400257267 -0.3776315040  0.3776503141 -0.2199116016 -0.2060816929
  0.0000000000  0.0000000000  0.0000000000  0.0000000000  0.0000000000  0.0000000000  0.0000000000  0.0000000000  0.0874600225  0.0446297183 -0.1824775271  0.1357912355 -0.3594787789 -0.1476186287 -0.0651562746  0.3128326555 -0.1059868119  0.0639650036 -0.3105965301 -0.3141730383 -0.0600916390 -0.2174165197  0.0690293995 -0.2007752852  0.2136393881 -0.2192702822  0.2632402620 -0.2625333361  0.1371327144  0.1290073195
  0.0000000000  0.0000000000  0.0000000000  0.0000000000  0.0000000000  0.0000000000  0.0000000000  0.0000000000 -0.1995081070  0.2056891771  0.1545152743 -0.0697236957  0.1907929230  0.2614358306  0.2080893854 -0.1281484393  0.1953416062  0.1071335558  0.1499834282  0.1625607415  0.3307060666 -0.2622233778 -0.3328422305 -0.2619639900  0.1064559774 -0.1078945718  0.1242809250 -0.1246696147  0.0555346223  0.0529338995
  0.0000000000  0.0000000000  0.0000000000  0.0000000000  0.0000000000  0.0000000000  0.0000000000  0.0000000000  0.0032700896 -0.0019159222 -0.1033575714  0.0025654060 -0.1089366044 -0.0465258038 -0.0429822255  0.0898649061 -0.0456148020 -0.0876045690  0.1952075289  0.1895077084  0.0373487082  0.2224058792 -0.0350118968  0.2148728024  0.3318813656 -0.3400257267 -0.3776315040  0.3776503141  0.2199116016  0.2060816929
  0.0000000000  0.0000000000  0.0000000000  0.0000000000  0.0000000000  0.0000000000  0.0000000000  0.0000000000  0.0874600225  0.0446297183  0.1824775271  0.1357912355  0.3594787789 -0.1476186287 -0.0651562746 -0.3128326555 -0.1059868119  0.0639650036 -0.3105965301 -0.3141730383  0.0600926222 -0.2174165197 -0.0690293995 -0.2007752852  0.2136393881 -0.2192702822 -0.2632402620  0.2625333361  0.1371327144  0.1290073195
  0.0000000000  0.0000000000  0.0000000000  0.0000000000  0.0000000000  0.0000000000  0.0000000000  0.0000000000 -0.1995081070  0.2056891771 -0.1545152743 -0.0697236957 -0.1907929230  0.2614358306  0.2080893854  0.1281484393  0.1953416062  0.1071335558  0.1499834282  0.1625607415 -0.3307050833 -0.2622233778  0.3328422305 -0.2619639900  0.1064559774 -0.1078945718 -0.1242809250  0.1246696147  0.0555346223  0.0529338995
  0.0000000000  0.0000000000  0.0000000000  0.0000000000  0.0000000000  0.0000000000  0.0000000000  0.0000000000 -0.0000000000 -0.0000000000 -0.1936988092 -0.0000000000  0.2416450477 -0.0000000000 -0.0000000000  0.2093967523  0.0000000000 -0.0000000000  0.0000000000  0.0000000000 -0.5030847196 -0.0000000000 -0.4965736719 -0.0000000000 -0.0000000000  0.0000000000 -0.0125273150 -0.0132802614  0.0000000000  0.0000000000
  0.0000000000  0.0000000000  0.0000000000  0.0000000000  0.0000000000  0.0000000000  0.0000000000  0.0000000000 -0.0924522926 -0.2764649797  0.0000000000 -0.1733968674  0.0000000000 -0.3392180240  0.4646642861  0.0000000000 -0.0091625455 -0.1717930605 -0.2940336152  0.2742781495 -0.0000000000  0.3598480287  0.0000000000 -0.4008201948 -0.0698701248 -0.0664336994 -0.0000000000  0.0000000000  0.0927783864 -0.0938324569
  0.0000000000  0.0000000000  0.0000000000  0.0000000000  0.0000000000  0.0000000000  0.0000000000  0.0000000000  0.0936995703  0.0641710106  0.0000000000 -0.0863388196  0.0000000000 -0.1179915159  0.1757403049  0.0000000000 -0.0047006026 -0.0850701221 -0.0321932434  0.0212343036 -0.0000000000  0.0325807582  0.0000000000 -0.0485129335  0.3831441984  0.3612559352  0.0000000000 -0.0000000000 -0.5506545691  0.5660482710
  0.0000000000  0.0000000000  0.0000000000  0.0000000000  0.0000000000  0.0000000000  0.0000000000  0.0000000000 -0.0032700896 -0.0019159222 -0.1033575714  0.0025654060  0.1089366044 -0.0465258038  0.0429822255  0.0898649061  0.0456148020 -0.0876045690 -0.1952075289  0.1895077084 -0.0373487082 -0.2224058792 -0.0350118968  0.2148728024 -0.3318823526 -0.3400257267  0.3776286307  0.3776541432 -0.2199116016  0.2060816929
  0.0000000000  0.0000000000  0.0000000000  0.0000000000  0.0000000000  0.0000000000  0.0000000000  0.0000000000  0.0874600225 -0.0446297183 -0.1824775271 -0.1357912355  0.3594787789  0.1476186287 -0.0651562746  0.3128326555 -0.1059868119 -0.0639650036 -0.3105965301  0.3141730383  0.0600926222 -0.2174165197  0.0690293995  0.2007752852  0.2136393881  0.2192702822 -0.2632373888 -0.2625352507  0.1371327144 -0.1290073195
  0.0000000000  0.0000000000  0.0000000000  0.0000000000  0.0000000000  0.0000000000  0.0000000000  0.0000000000  0.1995081070  0.2056891771 -0.1545152743 -0.0697236957  0.1907929230  0.2614350216 -0.2080902322  0.1281484393 -0.1953416062  0.1071335558 -0.1499834282  0.1625607415  0.3307060666  0.2622233778  0.3328422305 -0.2619639900 -0.1064559774 -0.1078945718  0.1242799673  0.1246705720 -0.0555346223  0.0529338995
  0.0000000000  0.0000000000  0.0000000000  0.0000000000  0.0000000000  0.0000000000  0.0000000000  0.0000000000  0.0032700896  0.0019159222 -0.1033575714 -0.0025654060  0.1089366044  0.0465258038 -0.0429822255  0.0898649061 -0.0456148020  0.0876045690  0.1952075289 -0.1895077084 -0.0373496914  0.2224058792 -0.0350118968 -0.2148728024  0.3318823526  0.3400257267  0.3776286307  0.3776541432  0.2199116016 -0.2060816929
  0.0000000000  0.0000000000  0.0000000000  0.0000000000  0.0000000000  0.0000000000  0.0000000000  0.0000000000  0.0874600225 -0.0446297183  0.1824775271 -0.1357912355 -0.3594787789  0.1476186287 -0.0651562746 -0.3128326555 -0.1059868119 -0.0639650036 -0.3105965301  0.3141730383 -0.0600916390 -0.2174165197 -0.0690293995  0.2007752852  0.2136393881  0.2192702822  0.2632373888  0.2625352507  0.1371327144 -0.1290073195
  0.0000000000  0.0000000000  0.0000000000  0.0000000000  0.0000000000  0.0000000000  0.0000000000  0.0000000000  0.1995081070  0.2056891771  0.1545152743 -0.0697236957 -0.1907929230  0.2614350216 -0.2080902322 -0.1281484393 -0.1953416062  0.1071335558 -0.1499834282  0.1625607415 -0.3307060666  0.2622233778 -0.3328422305 -0.2619639900 -0.1064559774 -0.1078945718 -0.1242799673 -0.1246705720 -0.0555346223  0.0529338995
