# Supplementary material for: Resolving Photoinduced Femtosecond Three-Dimensional Solute–Solvent Dynamics through Surface Hopping Simulations
Source: J Chem Theory Comput. 2024 May 20;20(11):4738–50. doi: 10.1021/acs.jctc.4c00169 (PMC11171268; doi:10.1021/acs.jctc.4c00169)
Supplement: Supplementary file 2 — ct4c00169_si_002.zip [file ct4c00169_si_002.zip › CMe2S/system.prmtop]

%VERSION  VERSION_STAMP = V0001.000  DATE = 05/12/23  16:25:03                  
%FLAG TITLE                                                                     
%FORMAT(20a4)                                                                   
MOL                                                                             
%FLAG POINTERS                                                                  
%FORMAT(10I8)                                                                   
    3472       6    3468       3      12       3      12       1       0       0
    4654    1155       3       3       1       5       4       3       6       0
       0       0       0       0       0       0       0       2      10       0
       0
%FLAG ATOM_NAME                                                                 
%FORMAT(20a4)                                                                   
C1  C2  C3  S1  H1  H2  H3  H4  H5  H6  O   H1  H2  O   H1  H2  O   H1  H2  O   
H1  H2  O   H1  H2  O   H1  H2  O   H1  H2  O   H1  H2  O   H1  H2  O   H1  H2  
O   H1  H2  O   H1  H2  O   H1  H2  O   H1  H2  O   H1  H2  O   H1  H2  O   H1  
H2  O   H1  H2  O   H1  H2  O   H1  H2  O   H1  H2  O   H1  H2  O   H1  H2  O   
H1  H2  O   H1  H2  O   H1  H2  O   H1  H2  O   H1  H2  O   H1  H2  O   H1  H2  
O   H1  H2  O   H1  H2  O   H1  H2  O   H1  H2  O   H1  H2  O   H1  H2  O   H1  
H2  O   H1  H2  O   H1  H2  O   H1  H2  O   H1  H2  O   H1  H2  O   H1  H2  O   
H1  H2  O   H1  H2  O   H1  H2  O   H1  H2  O   H1  H2  O   H1  H2  O   H1  H2  
O   H1  H2  O   H1  H2  O   H1  H2  O   H1  H2  O   H1  H2  O   H1  H2  O   H1  
H2  O   H1  H2  O   H1  H2  O   H1  H2  O   H1  H2  O   H1  H2  O   H1  H2  O   
H1  H2  O   H1  H2  O   H1  H2  O   H1  H2  O   H1  H2  O   H1  H2  O   H1  H2  
O   H1  H2  O   H1  H2  O   H1  H2  O   H1  H2  O   H1  H2  O   H1  H2  O   H1  
H2  O   H1  H2  O   H1  H2  O   H1  H2  O   H1  H2  O   H1  H2  O   H1  H2  O   
H1  H2  O   H1  H2  O   H1  H2  O   H1  H2  O   H1  H2  O   H1  H2  O   H1  H2  
O   H1  H2  O   H1  H2  O   H1  H2  O   H1  H2  O   H1  H2  O   H1  H2  O   H1  
H2  O   H1  H2  O   H1  H2  O   H1  H2  O   H1  H2  O   H1  H2  O   H1  H2  O   
H1  H2  O   H1  H2  O   H1  H2  O   H1  H2  O   H1  H2  O   H1  H2  O   H1  H2  
O   H1  H2  O   H1  H2  O   H1  H2  O   H1  H2  O   H1  H2  O   H1  H2  O   H1  
H2  O   H1  H2  O   H1  H2  O   H1  H2  O   H1  H2  O   H1  H2  O   H1  H2  O   
H1  H2  O   H1  H2  O   H1  H2  O   H1  H2  O   H1  H2  O   H1  H2  O   H1  H2  
O   H1  H2  O   H1  H2  O   H1  H2  O   H1  H2  O   H1  H2  O   H1  H2  O   H1  
H2  O   H1  H2  O   H1  H2  O   H1  H2  O   H1  H2  O   H1  H2  O   H1  H2  O   
H1  H2  O   H1  H2  O   H1  H2  O   H1  H2  O   H1  H2  O   H1  H2  O   H1  H2  
O   H1  H2  O   H1  H2  O   H1  H2  O   H1  H2  O   H1  H2  O   H1  H2  O   H1  
H2  O   H1  H2  O   H1  H2  O   H1  H2  O   H1  H2  O   H1  H2  O   H1  H2  O   
H1  H2  O   H1  H2  O   H1  H2  O   H1  H2  O   H1  H2  O   H1  H2  O   H1  H2  
O   H1  H2  O   H1  H2  O   H1  H2  O   H1  H2  O   H1  H2  O   H1  H2  O   H1  
H2  O   H1  H2  O   H1  H2  O   H1  H2  O   H1  H2  O   H1  H2  O   H1  H2  O   
H1  H2  O   H1  H2  O   H1  H2  O   H1  H2  O   H1  H2  O   H1  H2  O   H1  H2  
O   H1  H2  O   H1  H2  O   H1  H2  O   H1  H2  O   H1  H2  O   H1  H2  O   H1  
H2  O   H1  H2  O   H1  H2  O   H1  H2  O   H1  H2  O   H1  H2  O   H1  H2  O   
H1  H2  O   H1  H2  O   H1  H2  O   H1  H2  O   H1  H2  O   H1  H2  O   H1  H2  
O   H1  H2  O   H1  H2  O   H1  H2  O   H1  H2  O   H1  H2  O   H1  H2  O   H1  
H2  O   H1  H2  O   H1  H2  O   H1  H2  O   H1  H2  O   H1  H2  O   H1  H2  O   
H1  H2  O   H1  H2  O   H1  H2  O   H1  H2  O   H1  H2  O   H1  H2  O   H1  H2  
O   H1  H2  O   H1  H2  O   H1  H2  O   H1  H2  O   H1  H2  O   H1  H2  O   H1  
H2  O   H1  H2  O   H1  H2  O   H1  H2  O   H1  H2  O   H1  H2  O   H1  H2  O   
H1  H2  O   H1  H2  O   H1  H2  O   H1  H2  O   H1  H2  O   H1  H2  O   H1  H2  
O   H1  H2  O   H1  H2  O   H1  H2  O   H1  H2  O   H1  H2  O   H1  H2  O   H1  
H2  O   H1  H2  O   H1  H2  O   H1  H2  O   H1  H2  O   H1  H2  O   H1  H2  O   
H1  H2  O   H1  H2  O   H1  H2  O   H1  H2  O   H1  H2  O   H1  H2  O   H1  H2  
O   H1  H2  O   H1  H2  O   H1  H2  O   H1  H2  O   H1  H2  O   H1  H2  O   H1  
H2  O   H1  H2  O   H1  H2  O   H1  H2  O   H1  H2  O   H1  H2  O   H1  H2  O   
H1  H2  O   H1  H2  O   H1  H2  O   H1  H2  O   H1  H2  O   H1  H2  O   H1  H2  
O   H1  H2  O   H1  H2  O   H1  H2  O   H1  H2  O   H1  H2  O   H1  H2  O   H1  
H2  O   H1  H2  O   H1  H2  O   H1  H2  O   H1  H2  O   H1  H2  O   H1  H2  O   
H1  H2  O   H1  H2  O   H1  H2  O   H1  H2  O   H1  H2  O   H1  H2  O   H1  H2  
O   H1  H2  O   H1  H2  O   H1  H2  O   H1  H2  O   H1  H2  O   H1  H2  O   H1  
H2  O   H1  H2  O   H1  H2  O   H1  H2  O   H1  H2  O   H1  H2  O   H1  H2  O   
H1  H2  O   H1  H2  O   H1  H2  O   H1  H2  O   H1  H2  O   H1  H2  O   H1  H2  
O   H1  H2  O   H1  H2  O   H1  H2  O   H1  H2  O   H1  H2  O   H1  H2  O   H1  
H2  O   H1  H2  O   H1  H2  O   H1  H2  O   H1  H2  O   H1  H2  O   H1  H2  O   
H1  H2  O   H1  H2  O   H1  H2  O   H1  H2  O   H1  H2  O   H1  H2  O   H1  H2  
O   H1  H2  O   H1  H2  O   H1  H2  O   H1  H2  O   H1  H2  O   H1  H2  O   H1  
H2  O   H1  H2  O   H1  H2  O   H1  H2  O   H1  H2  O   H1  H2  O   H1  H2  O   
H1  H2  O   H1  H2  O   H1  H2  O   H1  H2  O   H1  H2  O   H1  H2  O   H1  H2  
O   H1  H2  O   H1  H2  O   H1  H2  O   H1  H2  O   H1  H2  O   H1  H2  O   H1  
H2  O   H1  H2  O   H1  H2  O   H1  H2  O   H1  H2  O   H1  H2  O   H1  H2  O   
H1  H2  O   H1  H2  O   H1  H2  O   H1  H2  O   H1  H2  O   H1  H2  O   H1  H2  
O   H1  H2  O   H1  H2  O   H1  H2  O   H1  H2  O   H1  H2  O   H1  H2  O   H1  
H2  O   H1  H2  O   H1  H2  O   H1  H2  O   H1  H2  O   H1  H2  O   H1  H2  O   
H1  H2  O   H1  H2  O   H1  H2  O   H1  H2  O   H1  H2  O   H1  H2  O   H1  H2  
O   H1  H2  O   H1  H2  O   H1  H2  O   H1  H2  O   H1  H2  O   H1  H2  O   H1  
H2  O   H1  H2  O   H1  H2  O   H1  H2  O   H1  H2  O   H1  H2  O   H1  H2  O   
H1  H2  O   H1  H2  O   H1  H2  O   H1  H2  O   H1  H2  O   H1  H2  O   H1  H2  
O   H1  H2  O   H1  H2  O   H1  H2  O   H1  H2  O   H1  H2  O   H1  H2  O   H1  
H2  O   H1  H2  O   H1  H2  O   H1  H2  O   H1  H2  O   H1  H2  O   H1  H2  O   
H1  H2  O   H1  H2  O   H1  H2  O   H1  H2  O   H1  H2  O   H1  H2  O   H1  H2  
O   H1  H2  O   H1  H2  O   H1  H2  O   H1  H2  O   H1  H2  O   H1  H2  O   H1  
H2  O   H1  H2  O   H1  H2  O   H1  H2  O   H1  H2  O   H1  H2  O   H1  H2  O   
H1  H2  O   H1  H2  O   H1  H2  O   H1  H2  O   H1  H2  O   H1  H2  O   H1  H2  
O   H1  H2  O   H1  H2  O   H1  H2  O   H1  H2  O   H1  H2  O   H1  H2  O   H1  
H2  O   H1  H2  O   H1  H2  O   H1  H2  O   H1  H2  O   H1  H2  O   H1  H2  O   
H1  H2  O   H1  H2  O   H1  H2  O   H1  H2  O   H1  H2  O   H1  H2  O   H1  H2  
O   H1  H2  O   H1  H2  O   H1  H2  O   H1  H2  O   H1  H2  O   H1  H2  O   H1  
H2  O   H1  H2  O   H1  H2  O   H1  H2  O   H1  H2  O   H1  H2  O   H1  H2  O   
H1  H2  O   H1  H2  O   H1  H2  O   H1  H2  O   H1  H2  O   H1  H2  O   H1  H2  
O   H1  H2  O   H1  H2  O   H1  H2  O   H1  H2  O   H1  H2  O   H1  H2  O   H1  
H2  O   H1  H2  O   H1  H2  O   H1  H2  O   H1  H2  O   H1  H2  O   H1  H2  O   
H1  H2  O   H1  H2  O   H1  H2  O   H1  H2  O   H1  H2  O   H1  H2  O   H1  H2  
O   H1  H2  O   H1  H2  O   H1  H2  O   H1  H2  O   H1  H2  O   H1  H2  O   H1  
H2  O   H1  H2  O   H1  H2  O   H1  H2  O   H1  H2  O   H1  H2  O   H1  H2  O   
H1  H2  O   H1  H2  O   H1  H2  O   H1  H2  O   H1  H2  O   H1  H2  O   H1  H2  
O   H1  H2  O   H1  H2  O   H1  H2  O   H1  H2  O   H1  H2  O   H1  H2  O   H1  
H2  O   H1  H2  O   H1  H2  O   H1  H2  O   H1  H2  O   H1  H2  O   H1  H2  O   
H1  H2  O   H1  H2  O   H1  H2  O   H1  H2  O   H1  H2  O   H1  H2  O   H1  H2  
O   H1  H2  O   H1  H2  O   H1  H2  O   H1  H2  O   H1  H2  O   H1  H2  O   H1  
H2  O   H1  H2  O   H1  H2  O   H1  H2  O   H1  H2  O   H1  H2  O   H1  H2  O   
H1  H2  O   H1  H2  O   H1  H2  O   H1  H2  O   H1  H2  O   H1  H2  O   H1  H2  
O   H1  H2  O   H1  H2  O   H1  H2  O   H1  H2  O   H1  H2  O   H1  H2  O   H1  
H2  O   H1  H2  O   H1  H2  O   H1  H2  O   H1  H2  O   H1  H2  O   H1  H2  O   
H1  H2  O   H1  H2  O   H1  H2  O   H1  H2  O   H1  H2  O   H1  H2  O   H1  H2  
O   H1  H2  O   H1  H2  O   H1  H2  O   H1  H2  O   H1  H2  O   H1  H2  O   H1  
H2  O   H1  H2  O   H1  H2  O   H1  H2  O   H1  H2  O   H1  H2  O   H1  H2  O   
H1  H2  O   H1  H2  O   H1  H2  O   H1  H2  O   H1  H2  O   H1  H2  O   H1  H2  
O   H1  H2  O   H1  H2  O   H1  H2  O   H1  H2  O   H1  H2  O   H1  H2  O   H1  
H2  O   H1  H2  O   H1  H2  O   H1  H2  O   H1  H2  O   H1  H2  O   H1  H2  O   
H1  H2  O   H1  H2  O   H1  H2  O   H1  H2  O   H1  H2  O   H1  H2  O   H1  H2  
O   H1  H2  O   H1  H2  O   H1  H2  O   H1  H2  O   H1  H2  O   H1  H2  O   H1  
H2  O   H1  H2  O   H1  H2  O   H1  H2  O   H1  H2  O   H1  H2  O   H1  H2  O   
H1  H2  O   H1  H2  O   H1  H2  O   H1  H2  O   H1  H2  O   H1  H2  O   H1  H2  
O   H1  H2  O   H1  H2  O   H1  H2  O   H1  H2  O   H1  H2  O   H1  H2  O   H1  
H2  O   H1  H2  O   H1  H2  O   H1  H2  O   H1  H2  O   H1  H2  O   H1  H2  O   
H1  H2  O   H1  H2  O   H1  H2  O   H1  H2  O   H1  H2  O   H1  H2  O   H1  H2  
O   H1  H2  O   H1  H2  O   H1  H2  O   H1  H2  O   H1  H2  O   H1  H2  O   H1  
H2  O   H1  H2  O   H1  H2  O   H1  H2  O   H1  H2  O   H1  H2  O   H1  H2  O   
H1  H2  O   H1  H2  O   H1  H2  O   H1  H2  O   H1  H2  O   H1  H2  O   H1  H2  
O   H1  H2  O   H1  H2  O   H1  H2  O   H1  H2  O   H1  H2  O   H1  H2  O   H1  
H2  O   H1  H2  O   H1  H2  O   H1  H2  O   H1  H2  O   H1  H2  O   H1  H2  O   
H1  H2  O   H1  H2  O   H1  H2  O   H1  H2  O   H1  H2  O   H1  H2  O   H1  H2  
O   H1  H2  O   H1  H2  O   H1  H2  O   H1  H2  O   H1  H2  O   H1  H2  O   H1  
H2  O   H1  H2  O   H1  H2  O   H1  H2  O   H1  H2  O   H1  H2  O   H1  H2  O   
H1  H2  O   H1  H2  O   H1  H2  O   H1  H2  O   H1  H2  O   H1  H2  O   H1  H2  
O   H1  H2  O   H1  H2  O   H1  H2  O   H1  H2  O   H1  H2  O   H1  H2  O   H1  
H2  O   H1  H2  O   H1  H2  O   H1  H2  O   H1  H2  O   H1  H2  O   H1  H2  O   
H1  H2  O   H1  H2  O   H1  H2  O   H1  H2  O   H1  H2  O   H1  H2  O   H1  H2  
O   H1  H2  O   H1  H2  O   H1  H2  O   H1  H2  O   H1  H2  O   H1  H2  O   H1  
H2  O   H1  H2  O   H1  H2  O   H1  H2  O   H1  H2  O   H1  H2  O   H1  H2  O   
H1  H2  O   H1  H2  O   H1  H2  O   H1  H2  O   H1  H2  O   H1  H2  O   H1  H2  
O   H1  H2  O   H1  H2  O   H1  H2  O   H1  H2  O   H1  H2  O   H1  H2  O   H1  
H2  O   H1  H2  O   H1  H2  O   H1  H2  O   H1  H2  O   H1  H2  O   H1  H2  O   
H1  H2  O   H1  H2  O   H1  H2  O   H1  H2  O   H1  H2  O   H1  H2  O   H1  H2  
O   H1  H2  O   H1  H2  O   H1  H2  O   H1  H2  O   H1  H2  O   H1  H2  O   H1  
H2  O   H1  H2  O   H1  H2  O   H1  H2  O   H1  H2  O   H1  H2  O   H1  H2  O   
H1  H2  O   H1  H2  O   H1  H2  O   H1  H2  O   H1  H2  O   H1  H2  O   H1  H2  
O   H1  H2  O   H1  H2  O   H1  H2  O   H1  H2  O   H1  H2  O   H1  H2  O   H1  
H2  O   H1  H2  O   H1  H2  O   H1  H2  O   H1  H2  O   H1  H2  O   H1  H2  O   
H1  H2  O   H1  H2  O   H1  H2  O   H1  H2  O   H1  H2  O   H1  H2  O   H1  H2  
O   H1  H2  O   H1  H2  O   H1  H2  O   H1  H2  O   H1  H2  O   H1  H2  O   H1  
H2  O   H1  H2  O   H1  H2  O   H1  H2  O   H1  H2  O   H1  H2  O   H1  H2  O   
H1  H2  O   H1  H2  O   H1  H2  O   H1  H2  O   H1  H2  O   H1  H2  O   H1  H2  
O   H1  H2  O   H1  H2  O   H1  H2  O   H1  H2  O   H1  H2  O   H1  H2  O   H1  
H2  O   H1  H2  O   H1  H2  O   H1  H2  O   H1  H2  O   H1  H2  O   H1  H2  O   
H1  H2  O   H1  H2  O   H1  H2  O   H1  H2  O   H1  H2  O   H1  H2  O   H1  H2  
O   H1  H2  O   H1  H2  O   H1  H2  O   H1  H2  O   H1  H2  O   H1  H2  O   H1  
H2  O   H1  H2  O   H1  H2  O   H1  H2  O   H1  H2  O   H1  H2  O   H1  H2  O   
H1  H2  O   H1  H2  O   H1  H2  O   H1  H2  O   H1  H2  O   H1  H2  O   H1  H2  
O   H1  H2  O   H1  H2  O   H1  H2  O   H1  H2  O   H1  H2  O   H1  H2  O   H1  
H2  O   H1  H2  O   H1  H2  O   H1  H2  O   H1  H2  O   H1  H2  O   H1  H2  O   
H1  H2  O   H1  H2  O   H1  H2  O   H1  H2  O   H1  H2  O   H1  H2  O   H1  H2  
O   H1  H2  O   H1  H2  O   H1  H2  O   H1  H2  O   H1  H2  O   H1  H2  O   H1  
H2  O   H1  H2  O   H1  H2  O   H1  H2  O   H1  H2  O   H1  H2  O   H1  H2  O   
H1  H2  O   H1  H2  O   H1  H2  O   H1  H2  O   H1  H2  O   H1  H2  O   H1  H2  
O   H1  H2  O   H1  H2  O   H1  H2  O   H1  H2  O   H1  H2  O   H1  H2  O   H1  
H2  O   H1  H2  O   H1  H2  O   H1  H2  O   H1  H2  O   H1  H2  O   H1  H2  O   
H1  H2  O   H1  H2  O   H1  H2  O   H1  H2  O   H1  H2  O   H1  H2  O   H1  H2  
O   H1  H2  O   H1  H2  O   H1  H2  O   H1  H2  O   H1  H2  O   H1  H2  O   H1  
H2  O   H1  H2  O   H1  H2  O   H1  H2  O   H1  H2  O   H1  H2  O   H1  H2  O   
H1  H2  O   H1  H2  O   H1  H2  O   H1  H2  O   H1  H2  O   H1  H2  O   H1  H2  
O   H1  H2  O   H1  H2  O   H1  H2  O   H1  H2  O   H1  H2  O   H1  H2  O   H1  
H2  O   H1  H2  O   H1  H2  O   H1  H2  O   H1  H2  O   H1  H2  O   H1  H2  O   
H1  H2  O   H1  H2  O   H1  H2  O   H1  H2  O   H1  H2  O   H1  H2  O   H1  H2  
O   H1  H2  O   H1  H2  O   H1  H2  O   H1  H2  O   H1  H2  O   H1  H2  O   H1  
H2  O   H1  H2  O   H1  H2  O   H1  H2  O   H1  H2  O   H1  H2  O   H1  H2  O   
H1  H2  O   H1  H2  O   H1  H2  O   H1  H2  O   H1  H2  O   H1  H2  O   H1  H2  
O   H1  H2  O   H1  H2  O   H1  H2  O   H1  H2  O   H1  H2  O   H1  H2  O   H1  
H2  O   H1  H2  O   H1  H2  O   H1  H2  O   H1  H2  O   H1  H2  O   H1  H2  O   
H1  H2  O   H1  H2  O   H1  H2  O   H1  H2  O   H1  H2  O   H1  H2  O   H1  H2  
O   H1  H2  O   H1  H2  O   H1  H2  O   H1  H2  O   H1  H2  O   H1  H2  O   H1  
H2  O   H1  H2  O   H1  H2  O   H1  H2  O   H1  H2  O   H1  H2  O   H1  H2  O   
H1  H2  O   H1  H2  O   H1  H2  O   H1  H2  O   H1  H2  O   H1  H2  O   H1  H2  
O   H1  H2  O   H1  H2  O   H1  H2  O   H1  H2  O   H1  H2  O   H1  H2  O   H1  
H2  O   H1  H2  O   H1  H2  O   H1  H2  O   H1  H2  O   H1  H2  O   H1  H2  O   
H1  H2  O   H1  H2  O   H1  H2  O   H1  H2  O   H1  H2  O   H1  H2  O   H1  H2  
O   H1  H2  O   H1  H2  O   H1  H2  O   H1  H2  O   H1  H2  O   H1  H2  O   H1  
H2  O   H1  H2  O   H1  H2  O   H1  H2  O   H1  H2  O   H1  H2  O   H1  H2  O   
H1  H2  O   H1  H2  O   H1  H2  O   H1  H2  O   H1  H2  O   H1  H2  O   H1  H2  
O   H1  H2  O   H1  H2  O   H1  H2  O   H1  H2  O   H1  H2  O   H1  H2  O   H1  
H2  O   H1  H2  O   H1  H2  O   H1  H2  O   H1  H2  O   H1  H2  O   H1  H2  O   
H1  H2  O   H1  H2  O   H1  H2  O   H1  H2  O   H1  H2  O   H1  H2  O   H1  H2  
O   H1  H2  O   H1  H2  O   H1  H2  O   H1  H2  O   H1  H2  O   H1  H2  O   H1  
H2  O   H1  H2  O   H1  H2  O   H1  H2  O   H1  H2  O   H1  H2  O   H1  H2  O   
H1  H2  O   H1  H2  O   H1  H2  O   H1  H2  O   H1  H2  O   H1  H2  O   H1  H2  
O   H1  H2  O   H1  H2  O   H1  H2  O   H1  H2  
%FLAG CHARGE                                                                    
%FORMAT(5E16.8)                                                                 
  0.00000000E+00  0.00000000E+00  0.00000000E+00  0.00000000E+00  0.00000000E+00
  0.00000000E+00  0.00000000E+00  0.00000000E+00  0.00000000E+00  0.00000000E+00
 -1.51973982E+01  7.59869910E+00  7.59869910E+00 -1.51973982E+01  7.59869910E+00
  7.59869910E+00 -1.51973982E+01  7.59869910E+00  7.59869910E+00 -1.51973982E+01
  7.59869910E+00  7.59869910E+00 -1.51973982E+01  7.59869910E+00  7.59869910E+00
 -1.51973982E+01  7.59869910E+00  7.59869910E+00 -1.51973982E+01  7.59869910E+00
  7.59869910E+00 -1.51973982E+01  7.59869910E+00  7.59869910E+00 -1.51973982E+01
  7.59869910E+00  7.59869910E+00 -1.51973982E+01  7.59869910E+00  7.59869910E+00
 -1.51973982E+01  7.59869910E+00  7.59869910E+00 -1.51973982E+01  7.59869910E+00
  7.59869910E+00 -1.51973982E+01  7.59869910E+00  7.59869910E+00 -1.51973982E+01
  7.59869910E+00  7.59869910E+00 -1.51973982E+01  7.59869910E+00  7.59869910E+00
 -1.51973982E+01  7.59869910E+00  7.59869910E+00 -1.51973982E+01  7.59869910E+00
  7.59869910E+00 -1.51973982E+01  7.59869910E+00  7.59869910E+00 -1.51973982E+01
  7.59869910E+00  7.59869910E+00 -1.51973982E+01  7.59869910E+00  7.59869910E+00
 -1.51973982E+01  7.59869910E+00  7.59869910E+00 -1.51973982E+01  7.59869910E+00
  7.59869910E+00 -1.51973982E+01  7.59869910E+00  7.59869910E+00 -1.51973982E+01
  7.59869910E+00  7.59869910E+00 -1.51973982E+01  7.59869910E+00  7.59869910E+00
 -1.51973982E+01  7.59869910E+00  7.59869910E+00 -1.51973982E+01  7.59869910E+00
  7.59869910E+00 -1.51973982E+01  7.59869910E+00  7.59869910E+00 -1.51973982E+01
  7.59869910E+00  7.59869910E+00 -1.51973982E+01  7.59869910E+00  7.59869910E+00
 -1.51973982E+01  7.59869910E+00  7.59869910E+00 -1.51973982E+01  7.59869910E+00
  7.59869910E+00 -1.51973982E+01  7.59869910E+00  7.59869910E+00 -1.51973982E+01
  7.59869910E+00  7.59869910E+00 -1.51973982E+01  7.59869910E+00  7.59869910E+00
 -1.51973982E+01  7.59869910E+00  7.59869910E+00 -1.51973982E+01  7.59869910E+00
  7.59869910E+00 -1.51973982E+01  7.59869910E+00  7.59869910E+00 -1.51973982E+01
  7.59869910E+00  7.59869910E+00 -1.51973982E+01  7.59869910E+00  7.59869910E+00
 -1.51973982E+01  7.59869910E+00  7.59869910E+00 -1.51973982E+01  7.59869910E+00
  7.59869910E+00 -1.51973982E+01  7.59869910E+00  7.59869910E+00 -1.51973982E+01
  7.59869910E+00  7.59869910E+00 -1.51973982E+01  7.59869910E+00  7.59869910E+00
 -1.51973982E+01  7.59869910E+00  7.59869910E+00 -1.51973982E+01  7.59869910E+00
  7.59869910E+00 -1.51973982E+01  7.59869910E+00  7.59869910E+00 -1.51973982E+01
  7.59869910E+00  7.59869910E+00 -1.51973982E+01  7.59869910E+00  7.59869910E+00
 -1.51973982E+01  7.59869910E+00  7.59869910E+00 -1.51973982E+01  7.59869910E+00
  7.59869910E+00 -1.51973982E+01  7.59869910E+00  7.59869910E+00 -1.51973982E+01
  7.59869910E+00  7.59869910E+00 -1.51973982E+01  7.59869910E+00  7.59869910E+00
 -1.51973982E+01  7.59869910E+00  7.59869910E+00 -1.51973982E+01  7.59869910E+00
  7.59869910E+00 -1.51973982E+01  7.59869910E+00  7.59869910E+00 -1.51973982E+01
  7.59869910E+00  7.59869910E+00 -1.51973982E+01  7.59869910E+00  7.59869910E+00
 -1.51973982E+01  7.59869910E+00  7.59869910E+00 -1.51973982E+01  7.59869910E+00
  7.59869910E+00 -1.51973982E+01  7.59869910E+00  7.59869910E+00 -1.51973982E+01
  7.59869910E+00  7.59869910E+00 -1.51973982E+01  7.59869910E+00  7.59869910E+00
 -1.51973982E+01  7.59869910E+00  7.59869910E+00 -1.51973982E+01  7.59869910E+00
  7.59869910E+00 -1.51973982E+01  7.59869910E+00  7.59869910E+00 -1.51973982E+01
  7.59869910E+00  7.59869910E+00 -1.51973982E+01  7.59869910E+00  7.59869910E+00
 -1.51973982E+01  7.59869910E+00  7.59869910E+00 -1.51973982E+01  7.59869910E+00
  7.59869910E+00 -1.51973982E+01  7.59869910E+00  7.59869910E+00 -1.51973982E+01
  7.59869910E+00  7.59869910E+00 -1.51973982E+01  7.59869910E+00  7.59869910E+00
 -1.51973982E+01  7.59869910E+00  7.59869910E+00 -1.51973982E+01  7.59869910E+00
  7.59869910E+00 -1.51973982E+01  7.59869910E+00  7.59869910E+00 -1.51973982E+01
  7.59869910E+00  7.59869910E+00 -1.51973982E+01  7.59869910E+00  7.59869910E+00
 -1.51973982E+01  7.59869910E+00  7.59869910E+00 -1.51973982E+01  7.59869910E+00
  7.59869910E+00 -1.51973982E+01  7.59869910E+00  7.59869910E+00 -1.51973982E+01
  7.59869910E+00  7.59869910E+00 -1.51973982E+01  7.59869910E+00  7.59869910E+00
 -1.51973982E+01  7.59869910E+00  7.59869910E+00 -1.51973982E+01  7.59869910E+00
  7.59869910E+00 -1.51973982E+01  7.59869910E+00  7.59869910E+00 -1.51973982E+01
  7.59869910E+00  7.59869910E+00 -1.51973982E+01  7.59869910E+00  7.59869910E+00
 -1.51973982E+01  7.59869910E+00  7.59869910E+00 -1.51973982E+01  7.59869910E+00
  7.59869910E+00 -1.51973982E+01  7.59869910E+00  7.59869910E+00 -1.51973982E+01
  7.59869910E+00  7.59869910E+00 -1.51973982E+01  7.59869910E+00  7.59869910E+00
 -1.51973982E+01  7.59869910E+00  7.59869910E+00 -1.51973982E+01  7.59869910E+00
  7.59869910E+00 -1.51973982E+01  7.59869910E+00  7.59869910E+00 -1.51973982E+01
  7.59869910E+00  7.59869910E+00 -1.51973982E+01  7.59869910E+00  7.59869910E+00
 -1.51973982E+01  7.59869910E+00  7.59869910E+00 -1.51973982E+01  7.59869910E+00
  7.59869910E+00 -1.51973982E+01  7.59869910E+00  7.59869910E+00 -1.51973982E+01
  7.59869910E+00  7.59869910E+00 -1.51973982E+01  7.59869910E+00  7.59869910E+00
 -1.51973982E+01  7.59869910E+00  7.59869910E+00 -1.51973982E+01  7.59869910E+00
  7.59869910E+00 -1.51973982E+01  7.59869910E+00  7.59869910E+00 -1.51973982E+01
  7.59869910E+00  7.59869910E+00 -1.51973982E+01  7.59869910E+00  7.59869910E+00
 -1.51973982E+01  7.59869910E+00  7.59869910E+00 -1.51973982E+01  7.59869910E+00
  7.59869910E+00 -1.51973982E+01  7.59869910E+00  7.59869910E+00 -1.51973982E+01
  7.59869910E+00  7.59869910E+00 -1.51973982E+01  7.59869910E+00  7.59869910E+00
 -1.51973982E+01  7.59869910E+00  7.59869910E+00 -1.51973982E+01  7.59869910E+00
  7.59869910E+00 -1.51973982E+01  7.59869910E+00  7.59869910E+00 -1.51973982E+01
  7.59869910E+00  7.59869910E+00 -1.51973982E+01  7.59869910E+00  7.59869910E+00
 -1.51973982E+01  7.59869910E+00  7.59869910E+00 -1.51973982E+01  7.59869910E+00
  7.59869910E+00 -1.51973982E+01  7.59869910E+00  7.59869910E+00 -1.51973982E+01
  7.59869910E+00  7.59869910E+00 -1.51973982E+01  7.59869910E+00  7.59869910E+00
 -1.51973982E+01  7.59869910E+00  7.59869910E+00 -1.51973982E+01  7.59869910E+00
  7.59869910E+00 -1.51973982E+01  7.59869910E+00  7.59869910E+00 -1.51973982E+01
  7.59869910E+00  7.59869910E+00 -1.51973982E+01  7.59869910E+00  7.59869910E+00
 -1.51973982E+01  7.59869910E+00  7.59869910E+00 -1.51973982E+01  7.59869910E+00
  7.59869910E+00 -1.51973982E+01  7.59869910E+00  7.59869910E+00 -1.51973982E+01
  7.59869910E+00  7.59869910E+00 -1.51973982E+01  7.59869910E+00  7.59869910E+00
 -1.51973982E+01  7.59869910E+00  7.59869910E+00 -1.51973982E+01  7.59869910E+00
  7.59869910E+00 -1.51973982E+01  7.59869910E+00  7.59869910E+00 -1.51973982E+01
  7.59869910E+00  7.59869910E+00 -1.51973982E+01  7.59869910E+00  7.59869910E+00
 -1.51973982E+01  7.59869910E+00  7.59869910E+00 -1.51973982E+01  7.59869910E+00
  7.59869910E+00 -1.51973982E+01  7.59869910E+00  7.59869910E+00 -1.51973982E+01
  7.59869910E+00  7.59869910E+00 -1.51973982E+01  7.59869910E+00  7.59869910E+00
 -1.51973982E+01  7.59869910E+00  7.59869910E+00 -1.51973982E+01  7.59869910E+00
  7.59869910E+00 -1.51973982E+01  7.59869910E+00  7.59869910E+00 -1.51973982E+01
  7.59869910E+00  7.59869910E+00 -1.51973982E+01  7.59869910E+00  7.59869910E+00
 -1.51973982E+01  7.59869910E+00  7.59869910E+00 -1.51973982E+01  7.59869910E+00
  7.59869910E+00 -1.51973982E+01  7.59869910E+00  7.59869910E+00 -1.51973982E+01
  7.59869910E+00  7.59869910E+00 -1.51973982E+01  7.59869910E+00  7.59869910E+00
 -1.51973982E+01  7.59869910E+00  7.59869910E+00 -1.51973982E+01  7.59869910E+00
  7.59869910E+00 -1.51973982E+01  7.59869910E+00  7.59869910E+00 -1.51973982E+01
  7.59869910E+00  7.59869910E+00 -1.51973982E+01  7.59869910E+00  7.59869910E+00
 -1.51973982E+01  7.59869910E+00  7.59869910E+00 -1.51973982E+01  7.59869910E+00
  7.59869910E+00 -1.51973982E+01  7.59869910E+00  7.59869910E+00 -1.51973982E+01
  7.59869910E+00  7.59869910E+00 -1.51973982E+01  7.59869910E+00  7.59869910E+00
 -1.51973982E+01  7.59869910E+00  7.59869910E+00 -1.51973982E+01  7.59869910E+00
  7.59869910E+00 -1.51973982E+01  7.59869910E+00  7.59869910E+00 -1.51973982E+01
  7.59869910E+00  7.59869910E+00 -1.51973982E+01  7.59869910E+00  7.59869910E+00
 -1.51973982E+01  7.59869910E+00  7.59869910E+00 -1.51973982E+01  7.59869910E+00
  7.59869910E+00 -1.51973982E+01  7.59869910E+00  7.59869910E+00 -1.51973982E+01
  7.59869910E+00  7.59869910E+00 -1.51973982E+01  7.59869910E+00  7.59869910E+00
 -1.51973982E+01  7.59869910E+00  7.59869910E+00 -1.51973982E+01  7.59869910E+00
  7.59869910E+00 -1.51973982E+01  7.59869910E+00  7.59869910E+00 -1.51973982E+01
  7.59869910E+00  7.59869910E+00 -1.51973982E+01  7.59869910E+00  7.59869910E+00
 -1.51973982E+01  7.59869910E+00  7.59869910E+00 -1.51973982E+01  7.59869910E+00
  7.59869910E+00 -1.51973982E+01  7.59869910E+00  7.59869910E+00 -1.51973982E+01
  7.59869910E+00  7.59869910E+00 -1.51973982E+01  7.59869910E+00  7.59869910E+00
 -1.51973982E+01  7.59869910E+00  7.59869910E+00 -1.51973982E+01  7.59869910E+00
  7.59869910E+00 -1.51973982E+01  7.59869910E+00  7.59869910E+00 -1.51973982E+01
  7.59869910E+00  7.59869910E+00 -1.51973982E+01  7.59869910E+00  7.59869910E+00
 -1.51973982E+01  7.59869910E+00  7.59869910E+00 -1.51973982E+01  7.59869910E+00
  7.59869910E+00 -1.51973982E+01  7.59869910E+00  7.59869910E+00 -1.51973982E+01
  7.59869910E+00  7.59869910E+00 -1.51973982E+01  7.59869910E+00  7.59869910E+00
 -1.51973982E+01  7.59869910E+00  7.59869910E+00 -1.51973982E+01  7.59869910E+00
  7.59869910E+00 -1.51973982E+01  7.59869910E+00  7.59869910E+00 -1.51973982E+01
  7.59869910E+00  7.59869910E+00 -1.51973982E+01  7.59869910E+00  7.59869910E+00
 -1.51973982E+01  7.59869910E+00  7.59869910E+00 -1.51973982E+01  7.59869910E+00
  7.59869910E+00 -1.51973982E+01  7.59869910E+00  7.59869910E+00 -1.51973982E+01
  7.59869910E+00  7.59869910E+00 -1.51973982E+01  7.59869910E+00  7.59869910E+00
 -1.51973982E+01  7.59869910E+00  7.59869910E+00 -1.51973982E+01  7.59869910E+00
  7.59869910E+00 -1.51973982E+01  7.59869910E+00  7.59869910E+00 -1.51973982E+01
  7.59869910E+00  7.59869910E+00 -1.51973982E+01  7.59869910E+00  7.59869910E+00
 -1.51973982E+01  7.59869910E+00  7.59869910E+00 -1.51973982E+01  7.59869910E+00
  7.59869910E+00 -1.51973982E+01  7.59869910E+00  7.59869910E+00 -1.51973982E+01
  7.59869910E+00  7.59869910E+00 -1.51973982E+01  7.59869910E+00  7.59869910E+00
 -1.51973982E+01  7.59869910E+00  7.59869910E+00 -1.51973982E+01  7.59869910E+00
  7.59869910E+00 -1.51973982E+01  7.59869910E+00  7.59869910E+00 -1.51973982E+01
  7.59869910E+00  7.59869910E+00 -1.51973982E+01  7.59869910E+00  7.59869910E+00
 -1.51973982E+01  7.59869910E+00  7.59869910E+00 -1.51973982E+01  7.59869910E+00
  7.59869910E+00 -1.51973982E+01  7.59869910E+00  7.59869910E+00 -1.51973982E+01
  7.59869910E+00  7.59869910E+00 -1.51973982E+01  7.59869910E+00  7.59869910E+00
 -1.51973982E+01  7.59869910E+00  7.59869910E+00 -1.51973982E+01  7.59869910E+00
  7.59869910E+00 -1.51973982E+01  7.59869910E+00  7.59869910E+00 -1.51973982E+01
  7.59869910E+00  7.59869910E+00 -1.51973982E+01  7.59869910E+00  7.59869910E+00
 -1.51973982E+01  7.59869910E+00  7.59869910E+00 -1.51973982E+01  7.59869910E+00
  7.59869910E+00 -1.51973982E+01  7.59869910E+00  7.59869910E+00 -1.51973982E+01
  7.59869910E+00  7.59869910E+00 -1.51973982E+01  7.59869910E+00  7.59869910E+00
 -1.51973982E+01  7.59869910E+00  7.59869910E+00 -1.51973982E+01  7.59869910E+00
  7.59869910E+00 -1.51973982E+01  7.59869910E+00  7.59869910E+00 -1.51973982E+01
  7.59869910E+00  7.59869910E+00 -1.51973982E+01  7.59869910E+00  7.59869910E+00
 -1.51973982E+01  7.59869910E+00  7.59869910E+00 -1.51973982E+01  7.59869910E+00
  7.59869910E+00 -1.51973982E+01  7.59869910E+00  7.59869910E+00 -1.51973982E+01
  7.59869910E+00  7.59869910E+00 -1.51973982E+01  7.59869910E+00  7.59869910E+00
 -1.51973982E+01  7.59869910E+00  7.59869910E+00 -1.51973982E+01  7.59869910E+00
  7.59869910E+00 -1.51973982E+01  7.59869910E+00  7.59869910E+00 -1.51973982E+01
  7.59869910E+00  7.59869910E+00 -1.51973982E+01  7.59869910E+00  7.59869910E+00
 -1.51973982E+01  7.59869910E+00  7.59869910E+00 -1.51973982E+01  7.59869910E+00
  7.59869910E+00 -1.51973982E+01  7.59869910E+00  7.59869910E+00 -1.51973982E+01
  7.59869910E+00  7.59869910E+00 -1.51973982E+01  7.59869910E+00  7.59869910E+00
 -1.51973982E+01  7.59869910E+00  7.59869910E+00 -1.51973982E+01  7.59869910E+00
  7.59869910E+00 -1.51973982E+01  7.59869910E+00  7.59869910E+00 -1.51973982E+01
  7.59869910E+00  7.59869910E+00 -1.51973982E+01  7.59869910E+00  7.59869910E+00
 -1.51973982E+01  7.59869910E+00  7.59869910E+00 -1.51973982E+01  7.59869910E+00
  7.59869910E+00 -1.51973982E+01  7.59869910E+00  7.59869910E+00 -1.51973982E+01
  7.59869910E+00  7.59869910E+00 -1.51973982E+01  7.59869910E+00  7.59869910E+00
 -1.51973982E+01  7.59869910E+00  7.59869910E+00 -1.51973982E+01  7.59869910E+00
  7.59869910E+00 -1.51973982E+01  7.59869910E+00  7.59869910E+00 -1.51973982E+01
  7.59869910E+00  7.59869910E+00 -1.51973982E+01  7.59869910E+00  7.59869910E+00
 -1.51973982E+01  7.59869910E+00  7.59869910E+00 -1.51973982E+01  7.59869910E+00
  7.59869910E+00 -1.51973982E+01  7.59869910E+00  7.59869910E+00 -1.51973982E+01
  7.59869910E+00  7.59869910E+00 -1.51973982E+01  7.59869910E+00  7.59869910E+00
 -1.51973982E+01  7.59869910E+00  7.59869910E+00 -1.51973982E+01  7.59869910E+00
  7.59869910E+00 -1.51973982E+01  7.59869910E+00  7.59869910E+00 -1.51973982E+01
  7.59869910E+00  7.59869910E+00 -1.51973982E+01  7.59869910E+00  7.59869910E+00
 -1.51973982E+01  7.59869910E+00  7.59869910E+00 -1.51973982E+01  7.59869910E+00
  7.59869910E+00 -1.51973982E+01  7.59869910E+00  7.59869910E+00 -1.51973982E+01
  7.59869910E+00  7.59869910E+00 -1.51973982E+01  7.59869910E+00  7.59869910E+00
 -1.51973982E+01  7.59869910E+00  7.59869910E+00 -1.51973982E+01  7.59869910E+00
  7.59869910E+00 -1.51973982E+01  7.59869910E+00  7.59869910E+00 -1.51973982E+01
  7.59869910E+00  7.59869910E+00 -1.51973982E+01  7.59869910E+00  7.59869910E+00
 -1.51973982E+01  7.59869910E+00  7.59869910E+00 -1.51973982E+01  7.59869910E+00
  7.59869910E+00 -1.51973982E+01  7.59869910E+00  7.59869910E+00 -1.51973982E+01
  7.59869910E+00  7.59869910E+00 -1.51973982E+01  7.59869910E+00  7.59869910E+00
 -1.51973982E+01  7.59869910E+00  7.59869910E+00 -1.51973982E+01  7.59869910E+00
  7.59869910E+00 -1.51973982E+01  7.59869910E+00  7.59869910E+00 -1.51973982E+01
  7.59869910E+00  7.59869910E+00 -1.51973982E+01  7.59869910E+00  7.59869910E+00
 -1.51973982E+01  7.59869910E+00  7.59869910E+00 -1.51973982E+01  7.59869910E+00
  7.59869910E+00 -1.51973982E+01  7.59869910E+00  7.59869910E+00 -1.51973982E+01
  7.59869910E+00  7.59869910E+00 -1.51973982E+01  7.59869910E+00  7.59869910E+00
 -1.51973982E+01  7.59869910E+00  7.59869910E+00 -1.51973982E+01  7.59869910E+00
  7.59869910E+00 -1.51973982E+01  7.59869910E+00  7.59869910E+00 -1.51973982E+01
  7.59869910E+00  7.59869910E+00 -1.51973982E+01  7.59869910E+00  7.59869910E+00
 -1.51973982E+01  7.59869910E+00  7.59869910E+00 -1.51973982E+01  7.59869910E+00
  7.59869910E+00 -1.51973982E+01  7.59869910E+00  7.59869910E+00 -1.51973982E+01
  7.59869910E+00  7.59869910E+00 -1.51973982E+01  7.59869910E+00  7.59869910E+00
 -1.51973982E+01  7.59869910E+00  7.59869910E+00 -1.51973982E+01  7.59869910E+00
  7.59869910E+00 -1.51973982E+01  7.59869910E+00  7.59869910E+00 -1.51973982E+01
  7.59869910E+00  7.59869910E+00 -1.51973982E+01  7.59869910E+00  7.59869910E+00
 -1.51973982E+01  7.59869910E+00  7.59869910E+00 -1.51973982E+01  7.59869910E+00
  7.59869910E+00 -1.51973982E+01  7.59869910E+00  7.59869910E+00 -1.51973982E+01
  7.59869910E+00  7.59869910E+00 -1.51973982E+01  7.59869910E+00  7.59869910E+00
 -1.51973982E+01  7.59869910E+00  7.59869910E+00 -1.51973982E+01  7.59869910E+00
  7.59869910E+00 -1.51973982E+01  7.59869910E+00  7.59869910E+00 -1.51973982E+01
  7.59869910E+00  7.59869910E+00 -1.51973982E+01  7.59869910E+00  7.59869910E+00
 -1.51973982E+01  7.59869910E+00  7.59869910E+00 -1.51973982E+01  7.59869910E+00
  7.59869910E+00 -1.51973982E+01  7.59869910E+00  7.59869910E+00 -1.51973982E+01
  7.59869910E+00  7.59869910E+00 -1.51973982E+01  7.59869910E+00  7.59869910E+00
 -1.51973982E+01  7.59869910E+00  7.59869910E+00 -1.51973982E+01  7.59869910E+00
  7.59869910E+00 -1.51973982E+01  7.59869910E+00  7.59869910E+00 -1.51973982E+01
  7.59869910E+00  7.59869910E+00 -1.51973982E+01  7.59869910E+00  7.59869910E+00
 -1.51973982E+01  7.59869910E+00  7.59869910E+00 -1.51973982E+01  7.59869910E+00
  7.59869910E+00 -1.51973982E+01  7.59869910E+00  7.59869910E+00 -1.51973982E+01
  7.59869910E+00  7.59869910E+00 -1.51973982E+01  7.59869910E+00  7.59869910E+00
 -1.51973982E+01  7.59869910E+00  7.59869910E+00 -1.51973982E+01  7.59869910E+00
  7.59869910E+00 -1.51973982E+01  7.59869910E+00  7.59869910E+00 -1.51973982E+01
  7.59869910E+00  7.59869910E+00 -1.51973982E+01  7.59869910E+00  7.59869910E+00
 -1.51973982E+01  7.59869910E+00  7.59869910E+00 -1.51973982E+01  7.59869910E+00
  7.59869910E+00 -1.51973982E+01  7.59869910E+00  7.59869910E+00 -1.51973982E+01
  7.59869910E+00  7.59869910E+00 -1.51973982E+01  7.59869910E+00  7.59869910E+00
 -1.51973982E+01  7.59869910E+00  7.59869910E+00 -1.51973982E+01  7.59869910E+00
  7.59869910E+00 -1.51973982E+01  7.59869910E+00  7.59869910E+00 -1.51973982E+01
  7.59869910E+00  7.59869910E+00 -1.51973982E+01  7.59869910E+00  7.59869910E+00
 -1.51973982E+01  7.59869910E+00  7.59869910E+00 -1.51973982E+01  7.59869910E+00
  7.59869910E+00 -1.51973982E+01  7.59869910E+00  7.59869910E+00 -1.51973982E+01
  7.59869910E+00  7.59869910E+00 -1.51973982E+01  7.59869910E+00  7.59869910E+00
 -1.51973982E+01  7.59869910E+00  7.59869910E+00 -1.51973982E+01  7.59869910E+00
  7.59869910E+00 -1.51973982E+01  7.59869910E+00  7.59869910E+00 -1.51973982E+01
  7.59869910E+00  7.59869910E+00 -1.51973982E+01  7.59869910E+00  7.59869910E+00
 -1.51973982E+01  7.59869910E+00  7.59869910E+00 -1.51973982E+01  7.59869910E+00
  7.59869910E+00 -1.51973982E+01  7.59869910E+00  7.59869910E+00 -1.51973982E+01
  7.59869910E+00  7.59869910E+00 -1.51973982E+01  7.59869910E+00  7.59869910E+00
 -1.51973982E+01  7.59869910E+00  7.59869910E+00 -1.51973982E+01  7.59869910E+00
  7.59869910E+00 -1.51973982E+01  7.59869910E+00  7.59869910E+00 -1.51973982E+01
  7.59869910E+00  7.59869910E+00 -1.51973982E+01  7.59869910E+00  7.59869910E+00
 -1.51973982E+01  7.59869910E+00  7.59869910E+00 -1.51973982E+01  7.59869910E+00
  7.59869910E+00 -1.51973982E+01  7.59869910E+00  7.59869910E+00 -1.51973982E+01
  7.59869910E+00  7.59869910E+00 -1.51973982E+01  7.59869910E+00  7.59869910E+00
 -1.51973982E+01  7.59869910E+00  7.59869910E+00 -1.51973982E+01  7.59869910E+00
  7.59869910E+00 -1.51973982E+01  7.59869910E+00  7.59869910E+00 -1.51973982E+01
  7.59869910E+00  7.59869910E+00 -1.51973982E+01  7.59869910E+00  7.59869910E+00
 -1.51973982E+01  7.59869910E+00  7.59869910E+00 -1.51973982E+01  7.59869910E+00
  7.59869910E+00 -1.51973982E+01  7.59869910E+00  7.59869910E+00 -1.51973982E+01
  7.59869910E+00  7.59869910E+00 -1.51973982E+01  7.59869910E+00  7.59869910E+00
 -1.51973982E+01  7.59869910E+00  7.59869910E+00 -1.51973982E+01  7.59869910E+00
  7.59869910E+00 -1.51973982E+01  7.59869910E+00  7.59869910E+00 -1.51973982E+01
  7.59869910E+00  7.59869910E+00 -1.51973982E+01  7.59869910E+00  7.59869910E+00
 -1.51973982E+01  7.59869910E+00  7.59869910E+00 -1.51973982E+01  7.59869910E+00
  7.59869910E+00 -1.51973982E+01  7.59869910E+00  7.59869910E+00 -1.51973982E+01
  7.59869910E+00  7.59869910E+00 -1.51973982E+01  7.59869910E+00  7.59869910E+00
 -1.51973982E+01  7.59869910E+00  7.59869910E+00 -1.51973982E+01  7.59869910E+00
  7.59869910E+00 -1.51973982E+01  7.59869910E+00  7.59869910E+00 -1.51973982E+01
  7.59869910E+00  7.59869910E+00 -1.51973982E+01  7.59869910E+00  7.59869910E+00
 -1.51973982E+01  7.59869910E+00  7.59869910E+00 -1.51973982E+01  7.59869910E+00
  7.59869910E+00 -1.51973982E+01  7.59869910E+00  7.59869910E+00 -1.51973982E+01
  7.59869910E+00  7.59869910E+00 -1.51973982E+01  7.59869910E+00  7.59869910E+00
 -1.51973982E+01  7.59869910E+00  7.59869910E+00 -1.51973982E+01  7.59869910E+00
  7.59869910E+00 -1.51973982E+01  7.59869910E+00  7.59869910E+00 -1.51973982E+01
  7.59869910E+00  7.59869910E+00 -1.51973982E+01  7.59869910E+00  7.59869910E+00
 -1.51973982E+01  7.59869910E+00  7.59869910E+00 -1.51973982E+01  7.59869910E+00
  7.59869910E+00 -1.51973982E+01  7.59869910E+00  7.59869910E+00 -1.51973982E+01
  7.59869910E+00  7.59869910E+00 -1.51973982E+01  7.59869910E+00  7.59869910E+00
 -1.51973982E+01  7.59869910E+00  7.59869910E+00 -1.51973982E+01  7.59869910E+00
  7.59869910E+00 -1.51973982E+01  7.59869910E+00  7.59869910E+00 -1.51973982E+01
  7.59869910E+00  7.59869910E+00 -1.51973982E+01  7.59869910E+00  7.59869910E+00
 -1.51973982E+01  7.59869910E+00  7.59869910E+00 -1.51973982E+01  7.59869910E+00
  7.59869910E+00 -1.51973982E+01  7.59869910E+00  7.59869910E+00 -1.51973982E+01
  7.59869910E+00  7.59869910E+00 -1.51973982E+01  7.59869910E+00  7.59869910E+00
 -1.51973982E+01  7.59869910E+00  7.59869910E+00 -1.51973982E+01  7.59869910E+00
  7.59869910E+00 -1.51973982E+01  7.59869910E+00  7.59869910E+00 -1.51973982E+01
  7.59869910E+00  7.59869910E+00 -1.51973982E+01  7.59869910E+00  7.59869910E+00
 -1.51973982E+01  7.59869910E+00  7.59869910E+00 -1.51973982E+01  7.59869910E+00
  7.59869910E+00 -1.51973982E+01  7.59869910E+00  7.59869910E+00 -1.51973982E+01
  7.59869910E+00  7.59869910E+00 -1.51973982E+01  7.59869910E+00  7.59869910E+00
 -1.51973982E+01  7.59869910E+00  7.59869910E+00 -1.51973982E+01  7.59869910E+00
  7.59869910E+00 -1.51973982E+01  7.59869910E+00  7.59869910E+00 -1.51973982E+01
  7.59869910E+00  7.59869910E+00 -1.51973982E+01  7.59869910E+00  7.59869910E+00
 -1.51973982E+01  7.59869910E+00  7.59869910E+00 -1.51973982E+01  7.59869910E+00
  7.59869910E+00 -1.51973982E+01  7.59869910E+00  7.59869910E+00 -1.51973982E+01
  7.59869910E+00  7.59869910E+00 -1.51973982E+01  7.59869910E+00  7.59869910E+00
 -1.51973982E+01  7.59869910E+00  7.59869910E+00 -1.51973982E+01  7.59869910E+00
  7.59869910E+00 -1.51973982E+01  7.59869910E+00  7.59869910E+00 -1.51973982E+01
  7.59869910E+00  7.59869910E+00 -1.51973982E+01  7.59869910E+00  7.59869910E+00
 -1.51973982E+01  7.59869910E+00  7.59869910E+00 -1.51973982E+01  7.59869910E+00
  7.59869910E+00 -1.51973982E+01  7.59869910E+00  7.59869910E+00 -1.51973982E+01
  7.59869910E+00  7.59869910E+00 -1.51973982E+01  7.59869910E+00  7.59869910E+00
 -1.51973982E+01  7.59869910E+00  7.59869910E+00 -1.51973982E+01  7.59869910E+00
  7.59869910E+00 -1.51973982E+01  7.59869910E+00  7.59869910E+00 -1.51973982E+01
  7.59869910E+00  7.59869910E+00 -1.51973982E+01  7.59869910E+00  7.59869910E+00
 -1.51973982E+01  7.59869910E+00  7.59869910E+00 -1.51973982E+01  7.59869910E+00
  7.59869910E+00 -1.51973982E+01  7.59869910E+00  7.59869910E+00 -1.51973982E+01
  7.59869910E+00  7.59869910E+00 -1.51973982E+01  7.59869910E+00  7.59869910E+00
 -1.51973982E+01  7.59869910E+00  7.59869910E+00 -1.51973982E+01  7.59869910E+00
  7.59869910E+00 -1.51973982E+01  7.59869910E+00  7.59869910E+00 -1.51973982E+01
  7.59869910E+00  7.59869910E+00 -1.51973982E+01  7.59869910E+00  7.59869910E+00
 -1.51973982E+01  7.59869910E+00  7.59869910E+00 -1.51973982E+01  7.59869910E+00
  7.59869910E+00 -1.51973982E+01  7.59869910E+00  7.59869910E+00 -1.51973982E+01
  7.59869910E+00  7.59869910E+00 -1.51973982E+01  7.59869910E+00  7.59869910E+00
 -1.51973982E+01  7.59869910E+00  7.59869910E+00 -1.51973982E+01  7.59869910E+00
  7.59869910E+00 -1.51973982E+01  7.59869910E+00  7.59869910E+00 -1.51973982E+01
  7.59869910E+00  7.59869910E+00 -1.51973982E+01  7.59869910E+00  7.59869910E+00
 -1.51973982E+01  7.59869910E+00  7.59869910E+00 -1.51973982E+01  7.59869910E+00
  7.59869910E+00 -1.51973982E+01  7.59869910E+00  7.59869910E+00 -1.51973982E+01
  7.59869910E+00  7.59869910E+00 -1.51973982E+01  7.59869910E+00  7.59869910E+00
 -1.51973982E+01  7.59869910E+00  7.59869910E+00 -1.51973982E+01  7.59869910E+00
  7.59869910E+00 -1.51973982E+01  7.59869910E+00  7.59869910E+00 -1.51973982E+01
  7.59869910E+00  7.59869910E+00 -1.51973982E+01  7.59869910E+00  7.59869910E+00
 -1.51973982E+01  7.59869910E+00  7.59869910E+00 -1.51973982E+01  7.59869910E+00
  7.59869910E+00 -1.51973982E+01  7.59869910E+00  7.59869910E+00 -1.51973982E+01
  7.59869910E+00  7.59869910E+00 -1.51973982E+01  7.59869910E+00  7.59869910E+00
 -1.51973982E+01  7.59869910E+00  7.59869910E+00 -1.51973982E+01  7.59869910E+00
  7.59869910E+00 -1.51973982E+01  7.59869910E+00  7.59869910E+00 -1.51973982E+01
  7.59869910E+00  7.59869910E+00 -1.51973982E+01  7.59869910E+00  7.59869910E+00
 -1.51973982E+01  7.59869910E+00  7.59869910E+00 -1.51973982E+01  7.59869910E+00
  7.59869910E+00 -1.51973982E+01  7.59869910E+00  7.59869910E+00 -1.51973982E+01
  7.59869910E+00  7.59869910E+00 -1.51973982E+01  7.59869910E+00  7.59869910E+00
 -1.51973982E+01  7.59869910E+00  7.59869910E+00 -1.51973982E+01  7.59869910E+00
  7.59869910E+00 -1.51973982E+01  7.59869910E+00  7.59869910E+00 -1.51973982E+01
  7.59869910E+00  7.59869910E+00 -1.51973982E+01  7.59869910E+00  7.59869910E+00
 -1.51973982E+01  7.59869910E+00  7.59869910E+00 -1.51973982E+01  7.59869910E+00
  7.59869910E+00 -1.51973982E+01  7.59869910E+00  7.59869910E+00 -1.51973982E+01
  7.59869910E+00  7.59869910E+00 -1.51973982E+01  7.59869910E+00  7.59869910E+00
 -1.51973982E+01  7.59869910E+00  7.59869910E+00 -1.51973982E+01  7.59869910E+00
  7.59869910E+00 -1.51973982E+01  7.59869910E+00  7.59869910E+00 -1.51973982E+01
  7.59869910E+00  7.59869910E+00 -1.51973982E+01  7.59869910E+00  7.59869910E+00
 -1.51973982E+01  7.59869910E+00  7.59869910E+00 -1.51973982E+01  7.59869910E+00
  7.59869910E+00 -1.51973982E+01  7.59869910E+00  7.59869910E+00 -1.51973982E+01
  7.59869910E+00  7.59869910E+00 -1.51973982E+01  7.59869910E+00  7.59869910E+00
 -1.51973982E+01  7.59869910E+00  7.59869910E+00 -1.51973982E+01  7.59869910E+00
  7.59869910E+00 -1.51973982E+01  7.59869910E+00  7.59869910E+00 -1.51973982E+01
  7.59869910E+00  7.59869910E+00 -1.51973982E+01  7.59869910E+00  7.59869910E+00
 -1.51973982E+01  7.59869910E+00  7.59869910E+00 -1.51973982E+01  7.59869910E+00
  7.59869910E+00 -1.51973982E+01  7.59869910E+00  7.59869910E+00 -1.51973982E+01
  7.59869910E+00  7.59869910E+00 -1.51973982E+01  7.59869910E+00  7.59869910E+00
 -1.51973982E+01  7.59869910E+00  7.59869910E+00 -1.51973982E+01  7.59869910E+00
  7.59869910E+00 -1.51973982E+01  7.59869910E+00  7.59869910E+00 -1.51973982E+01
  7.59869910E+00  7.59869910E+00 -1.51973982E+01  7.59869910E+00  7.59869910E+00
 -1.51973982E+01  7.59869910E+00  7.59869910E+00 -1.51973982E+01  7.59869910E+00
  7.59869910E+00 -1.51973982E+01  7.59869910E+00  7.59869910E+00 -1.51973982E+01
  7.59869910E+00  7.59869910E+00 -1.51973982E+01  7.59869910E+00  7.59869910E+00
 -1.51973982E+01  7.59869910E+00  7.59869910E+00 -1.51973982E+01  7.59869910E+00
  7.59869910E+00 -1.51973982E+01  7.59869910E+00  7.59869910E+00 -1.51973982E+01
  7.59869910E+00  7.59869910E+00 -1.51973982E+01  7.59869910E+00  7.59869910E+00
 -1.51973982E+01  7.59869910E+00  7.59869910E+00 -1.51973982E+01  7.59869910E+00
  7.59869910E+00 -1.51973982E+01  7.59869910E+00  7.59869910E+00 -1.51973982E+01
  7.59869910E+00  7.59869910E+00 -1.51973982E+01  7.59869910E+00  7.59869910E+00
 -1.51973982E+01  7.59869910E+00  7.59869910E+00 -1.51973982E+01  7.59869910E+00
  7.59869910E+00 -1.51973982E+01  7.59869910E+00  7.59869910E+00 -1.51973982E+01
  7.59869910E+00  7.59869910E+00 -1.51973982E+01  7.59869910E+00  7.59869910E+00
 -1.51973982E+01  7.59869910E+00  7.59869910E+00 -1.51973982E+01  7.59869910E+00
  7.59869910E+00 -1.51973982E+01  7.59869910E+00  7.59869910E+00 -1.51973982E+01
  7.59869910E+00  7.59869910E+00 -1.51973982E+01  7.59869910E+00  7.59869910E+00
 -1.51973982E+01  7.59869910E+00  7.59869910E+00 -1.51973982E+01  7.59869910E+00
  7.59869910E+00 -1.51973982E+01  7.59869910E+00  7.59869910E+00 -1.51973982E+01
  7.59869910E+00  7.59869910E+00 -1.51973982E+01  7.59869910E+00  7.59869910E+00
 -1.51973982E+01  7.59869910E+00  7.59869910E+00 -1.51973982E+01  7.59869910E+00
  7.59869910E+00 -1.51973982E+01  7.59869910E+00  7.59869910E+00 -1.51973982E+01
  7.59869910E+00  7.59869910E+00 -1.51973982E+01  7.59869910E+00  7.59869910E+00
 -1.51973982E+01  7.59869910E+00  7.59869910E+00 -1.51973982E+01  7.59869910E+00
  7.59869910E+00 -1.51973982E+01  7.59869910E+00  7.59869910E+00 -1.51973982E+01
  7.59869910E+00  7.59869910E+00 -1.51973982E+01  7.59869910E+00  7.59869910E+00
 -1.51973982E+01  7.59869910E+00  7.59869910E+00 -1.51973982E+01  7.59869910E+00
  7.59869910E+00 -1.51973982E+01  7.59869910E+00  7.59869910E+00 -1.51973982E+01
  7.59869910E+00  7.59869910E+00 -1.51973982E+01  7.59869910E+00  7.59869910E+00
 -1.51973982E+01  7.59869910E+00  7.59869910E+00 -1.51973982E+01  7.59869910E+00
  7.59869910E+00 -1.51973982E+01  7.59869910E+00  7.59869910E+00 -1.51973982E+01
  7.59869910E+00  7.59869910E+00 -1.51973982E+01  7.59869910E+00  7.59869910E+00
 -1.51973982E+01  7.59869910E+00  7.59869910E+00 -1.51973982E+01  7.59869910E+00
  7.59869910E+00 -1.51973982E+01  7.59869910E+00  7.59869910E+00 -1.51973982E+01
  7.59869910E+00  7.59869910E+00 -1.51973982E+01  7.59869910E+00  7.59869910E+00
 -1.51973982E+01  7.59869910E+00  7.59869910E+00 -1.51973982E+01  7.59869910E+00
  7.59869910E+00 -1.51973982E+01  7.59869910E+00  7.59869910E+00 -1.51973982E+01
  7.59869910E+00  7.59869910E+00 -1.51973982E+01  7.59869910E+00  7.59869910E+00
 -1.51973982E+01  7.59869910E+00  7.59869910E+00 -1.51973982E+01  7.59869910E+00
  7.59869910E+00 -1.51973982E+01  7.59869910E+00  7.59869910E+00 -1.51973982E+01
  7.59869910E+00  7.59869910E+00 -1.51973982E+01  7.59869910E+00  7.59869910E+00
 -1.51973982E+01  7.59869910E+00  7.59869910E+00 -1.51973982E+01  7.59869910E+00
  7.59869910E+00 -1.51973982E+01  7.59869910E+00  7.59869910E+00 -1.51973982E+01
  7.59869910E+00  7.59869910E+00 -1.51973982E+01  7.59869910E+00  7.59869910E+00
 -1.51973982E+01  7.59869910E+00  7.59869910E+00 -1.51973982E+01  7.59869910E+00
  7.59869910E+00 -1.51973982E+01  7.59869910E+00  7.59869910E+00 -1.51973982E+01
  7.59869910E+00  7.59869910E+00 -1.51973982E+01  7.59869910E+00  7.59869910E+00
 -1.51973982E+01  7.59869910E+00  7.59869910E+00 -1.51973982E+01  7.59869910E+00
  7.59869910E+00 -1.51973982E+01  7.59869910E+00  7.59869910E+00 -1.51973982E+01
  7.59869910E+00  7.59869910E+00 -1.51973982E+01  7.59869910E+00  7.59869910E+00
 -1.51973982E+01  7.59869910E+00  7.59869910E+00 -1.51973982E+01  7.59869910E+00
  7.59869910E+00 -1.51973982E+01  7.59869910E+00  7.59869910E+00 -1.51973982E+01
  7.59869910E+00  7.59869910E+00 -1.51973982E+01  7.59869910E+00  7.59869910E+00
 -1.51973982E+01  7.59869910E+00  7.59869910E+00 -1.51973982E+01  7.59869910E+00
  7.59869910E+00 -1.51973982E+01  7.59869910E+00  7.59869910E+00 -1.51973982E+01
  7.59869910E+00  7.59869910E+00 -1.51973982E+01  7.59869910E+00  7.59869910E+00
 -1.51973982E+01  7.59869910E+00  7.59869910E+00 -1.51973982E+01  7.59869910E+00
  7.59869910E+00 -1.51973982E+01  7.59869910E+00  7.59869910E+00 -1.51973982E+01
  7.59869910E+00  7.59869910E+00 -1.51973982E+01  7.59869910E+00  7.59869910E+00
 -1.51973982E+01  7.59869910E+00  7.59869910E+00 -1.51973982E+01  7.59869910E+00
  7.59869910E+00 -1.51973982E+01  7.59869910E+00  7.59869910E+00 -1.51973982E+01
  7.59869910E+00  7.59869910E+00 -1.51973982E+01  7.59869910E+00  7.59869910E+00
 -1.51973982E+01  7.59869910E+00  7.59869910E+00 -1.51973982E+01  7.59869910E+00
  7.59869910E+00 -1.51973982E+01  7.59869910E+00  7.59869910E+00 -1.51973982E+01
  7.59869910E+00  7.59869910E+00 -1.51973982E+01  7.59869910E+00  7.59869910E+00
 -1.51973982E+01  7.59869910E+00  7.59869910E+00 -1.51973982E+01  7.59869910E+00
  7.59869910E+00 -1.51973982E+01  7.59869910E+00  7.59869910E+00 -1.51973982E+01
  7.59869910E+00  7.59869910E+00 -1.51973982E+01  7.59869910E+00  7.59869910E+00
 -1.51973982E+01  7.59869910E+00  7.59869910E+00 -1.51973982E+01  7.59869910E+00
  7.59869910E+00 -1.51973982E+01  7.59869910E+00  7.59869910E+00 -1.51973982E+01
  7.59869910E+00  7.59869910E+00 -1.51973982E+01  7.59869910E+00  7.59869910E+00
 -1.51973982E+01  7.59869910E+00  7.59869910E+00 -1.51973982E+01  7.59869910E+00
  7.59869910E+00 -1.51973982E+01  7.59869910E+00  7.59869910E+00 -1.51973982E+01
  7.59869910E+00  7.59869910E+00 -1.51973982E+01  7.59869910E+00  7.59869910E+00
 -1.51973982E+01  7.59869910E+00  7.59869910E+00 -1.51973982E+01  7.59869910E+00
  7.59869910E+00 -1.51973982E+01  7.59869910E+00  7.59869910E+00 -1.51973982E+01
  7.59869910E+00  7.59869910E+00 -1.51973982E+01  7.59869910E+00  7.59869910E+00
 -1.51973982E+01  7.59869910E+00  7.59869910E+00 -1.51973982E+01  7.59869910E+00
  7.59869910E+00 -1.51973982E+01  7.59869910E+00  7.59869910E+00 -1.51973982E+01
  7.59869910E+00  7.59869910E+00 -1.51973982E+01  7.59869910E+00  7.59869910E+00
 -1.51973982E+01  7.59869910E+00  7.59869910E+00 -1.51973982E+01  7.59869910E+00
  7.59869910E+00 -1.51973982E+01  7.59869910E+00  7.59869910E+00 -1.51973982E+01
  7.59869910E+00  7.59869910E+00 -1.51973982E+01  7.59869910E+00  7.59869910E+00
 -1.51973982E+01  7.59869910E+00  7.59869910E+00 -1.51973982E+01  7.59869910E+00
  7.59869910E+00 -1.51973982E+01  7.59869910E+00  7.59869910E+00 -1.51973982E+01
  7.59869910E+00  7.59869910E+00 -1.51973982E+01  7.59869910E+00  7.59869910E+00
 -1.51973982E+01  7.59869910E+00  7.59869910E+00 -1.51973982E+01  7.59869910E+00
  7.59869910E+00 -1.51973982E+01  7.59869910E+00  7.59869910E+00 -1.51973982E+01
  7.59869910E+00  7.59869910E+00 -1.51973982E+01  7.59869910E+00  7.59869910E+00
 -1.51973982E+01  7.59869910E+00  7.59869910E+00 -1.51973982E+01  7.59869910E+00
  7.59869910E+00 -1.51973982E+01  7.59869910E+00  7.59869910E+00 -1.51973982E+01
  7.59869910E+00  7.59869910E+00 -1.51973982E+01  7.59869910E+00  7.59869910E+00
 -1.51973982E+01  7.59869910E+00  7.59869910E+00 -1.51973982E+01  7.59869910E+00
  7.59869910E+00 -1.51973982E+01  7.59869910E+00  7.59869910E+00 -1.51973982E+01
  7.59869910E+00  7.59869910E+00 -1.51973982E+01  7.59869910E+00  7.59869910E+00
 -1.51973982E+01  7.59869910E+00  7.59869910E+00 -1.51973982E+01  7.59869910E+00
  7.59869910E+00 -1.51973982E+01  7.59869910E+00  7.59869910E+00 -1.51973982E+01
  7.59869910E+00  7.59869910E+00 -1.51973982E+01  7.59869910E+00  7.59869910E+00
 -1.51973982E+01  7.59869910E+00  7.59869910E+00 -1.51973982E+01  7.59869910E+00
  7.59869910E+00 -1.51973982E+01  7.59869910E+00  7.59869910E+00 -1.51973982E+01
  7.59869910E+00  7.59869910E+00 -1.51973982E+01  7.59869910E+00  7.59869910E+00
 -1.51973982E+01  7.59869910E+00  7.59869910E+00 -1.51973982E+01  7.59869910E+00
  7.59869910E+00 -1.51973982E+01  7.59869910E+00  7.59869910E+00 -1.51973982E+01
  7.59869910E+00  7.59869910E+00 -1.51973982E+01  7.59869910E+00  7.59869910E+00
 -1.51973982E+01  7.59869910E+00  7.59869910E+00 -1.51973982E+01  7.59869910E+00
  7.59869910E+00 -1.51973982E+01  7.59869910E+00  7.59869910E+00 -1.51973982E+01
  7.59869910E+00  7.59869910E+00 -1.51973982E+01  7.59869910E+00  7.59869910E+00
 -1.51973982E+01  7.59869910E+00  7.59869910E+00 -1.51973982E+01  7.59869910E+00
  7.59869910E+00 -1.51973982E+01  7.59869910E+00  7.59869910E+00 -1.51973982E+01
  7.59869910E+00  7.59869910E+00 -1.51973982E+01  7.59869910E+00  7.59869910E+00
 -1.51973982E+01  7.59869910E+00  7.59869910E+00 -1.51973982E+01  7.59869910E+00
  7.59869910E+00 -1.51973982E+01  7.59869910E+00  7.59869910E+00 -1.51973982E+01
  7.59869910E+00  7.59869910E+00 -1.51973982E+01  7.59869910E+00  7.59869910E+00
 -1.51973982E+01  7.59869910E+00  7.59869910E+00 -1.51973982E+01  7.59869910E+00
  7.59869910E+00 -1.51973982E+01  7.59869910E+00  7.59869910E+00 -1.51973982E+01
  7.59869910E+00  7.59869910E+00 -1.51973982E+01  7.59869910E+00  7.59869910E+00
 -1.51973982E+01  7.59869910E+00  7.59869910E+00 -1.51973982E+01  7.59869910E+00
  7.59869910E+00 -1.51973982E+01  7.59869910E+00  7.59869910E+00 -1.51973982E+01
  7.59869910E+00  7.59869910E+00 -1.51973982E+01  7.59869910E+00  7.59869910E+00
 -1.51973982E+01  7.59869910E+00  7.59869910E+00 -1.51973982E+01  7.59869910E+00
  7.59869910E+00 -1.51973982E+01  7.59869910E+00  7.59869910E+00 -1.51973982E+01
  7.59869910E+00  7.59869910E+00 -1.51973982E+01  7.59869910E+00  7.59869910E+00
 -1.51973982E+01  7.59869910E+00  7.59869910E+00 -1.51973982E+01  7.59869910E+00
  7.59869910E+00 -1.51973982E+01  7.59869910E+00  7.59869910E+00 -1.51973982E+01
  7.59869910E+00  7.59869910E+00 -1.51973982E+01  7.59869910E+00  7.59869910E+00
 -1.51973982E+01  7.59869910E+00  7.59869910E+00 -1.51973982E+01  7.59869910E+00
  7.59869910E+00 -1.51973982E+01  7.59869910E+00  7.59869910E+00 -1.51973982E+01
  7.59869910E+00  7.59869910E+00 -1.51973982E+01  7.59869910E+00  7.59869910E+00
 -1.51973982E+01  7.59869910E+00  7.59869910E+00 -1.51973982E+01  7.59869910E+00
  7.59869910E+00 -1.51973982E+01  7.59869910E+00  7.59869910E+00 -1.51973982E+01
  7.59869910E+00  7.59869910E+00 -1.51973982E+01  7.59869910E+00  7.59869910E+00
 -1.51973982E+01  7.59869910E+00  7.59869910E+00 -1.51973982E+01  7.59869910E+00
  7.59869910E+00 -1.51973982E+01  7.59869910E+00  7.59869910E+00 -1.51973982E+01
  7.59869910E+00  7.59869910E+00 -1.51973982E+01  7.59869910E+00  7.59869910E+00
 -1.51973982E+01  7.59869910E+00  7.59869910E+00 -1.51973982E+01  7.59869910E+00
  7.59869910E+00 -1.51973982E+01  7.59869910E+00  7.59869910E+00 -1.51973982E+01
  7.59869910E+00  7.59869910E+00 -1.51973982E+01  7.59869910E+00  7.59869910E+00
 -1.51973982E+01  7.59869910E+00  7.59869910E+00 -1.51973982E+01  7.59869910E+00
  7.59869910E+00 -1.51973982E+01  7.59869910E+00  7.59869910E+00 -1.51973982E+01
  7.59869910E+00  7.59869910E+00 -1.51973982E+01  7.59869910E+00  7.59869910E+00
 -1.51973982E+01  7.59869910E+00  7.59869910E+00 -1.51973982E+01  7.59869910E+00
  7.59869910E+00 -1.51973982E+01  7.59869910E+00  7.59869910E+00 -1.51973982E+01
  7.59869910E+00  7.59869910E+00 -1.51973982E+01  7.59869910E+00  7.59869910E+00
 -1.51973982E+01  7.59869910E+00  7.59869910E+00 -1.51973982E+01  7.59869910E+00
  7.59869910E+00 -1.51973982E+01  7.59869910E+00  7.59869910E+00 -1.51973982E+01
  7.59869910E+00  7.59869910E+00 -1.51973982E+01  7.59869910E+00  7.59869910E+00
 -1.51973982E+01  7.59869910E+00  7.59869910E+00 -1.51973982E+01  7.59869910E+00
  7.59869910E+00 -1.51973982E+01  7.59869910E+00  7.59869910E+00 -1.51973982E+01
  7.59869910E+00  7.59869910E+00 -1.51973982E+01  7.59869910E+00  7.59869910E+00
 -1.51973982E+01  7.59869910E+00  7.59869910E+00 -1.51973982E+01  7.59869910E+00
  7.59869910E+00 -1.51973982E+01  7.59869910E+00  7.59869910E+00 -1.51973982E+01
  7.59869910E+00  7.59869910E+00 -1.51973982E+01  7.59869910E+00  7.59869910E+00
 -1.51973982E+01  7.59869910E+00  7.59869910E+00 -1.51973982E+01  7.59869910E+00
  7.59869910E+00 -1.51973982E+01  7.59869910E+00  7.59869910E+00 -1.51973982E+01
  7.59869910E+00  7.59869910E+00 -1.51973982E+01  7.59869910E+00  7.59869910E+00
 -1.51973982E+01  7.59869910E+00  7.59869910E+00 -1.51973982E+01  7.59869910E+00
  7.59869910E+00 -1.51973982E+01  7.59869910E+00  7.59869910E+00 -1.51973982E+01
  7.59869910E+00  7.59869910E+00 -1.51973982E+01  7.59869910E+00  7.59869910E+00
 -1.51973982E+01  7.59869910E+00  7.59869910E+00 -1.51973982E+01  7.59869910E+00
  7.59869910E+00 -1.51973982E+01  7.59869910E+00  7.59869910E+00 -1.51973982E+01
  7.59869910E+00  7.59869910E+00 -1.51973982E+01  7.59869910E+00  7.59869910E+00
 -1.51973982E+01  7.59869910E+00  7.59869910E+00 -1.51973982E+01  7.59869910E+00
  7.59869910E+00 -1.51973982E+01  7.59869910E+00  7.59869910E+00 -1.51973982E+01
  7.59869910E+00  7.59869910E+00 -1.51973982E+01  7.59869910E+00  7.59869910E+00
 -1.51973982E+01  7.59869910E+00  7.59869910E+00 -1.51973982E+01  7.59869910E+00
  7.59869910E+00 -1.51973982E+01  7.59869910E+00  7.59869910E+00 -1.51973982E+01
  7.59869910E+00  7.59869910E+00 -1.51973982E+01  7.59869910E+00  7.59869910E+00
 -1.51973982E+01  7.59869910E+00  7.59869910E+00 -1.51973982E+01  7.59869910E+00
  7.59869910E+00 -1.51973982E+01  7.59869910E+00  7.59869910E+00 -1.51973982E+01
  7.59869910E+00  7.59869910E+00 -1.51973982E+01  7.59869910E+00  7.59869910E+00
 -1.51973982E+01  7.59869910E+00  7.59869910E+00 -1.51973982E+01  7.59869910E+00
  7.59869910E+00 -1.51973982E+01  7.59869910E+00  7.59869910E+00 -1.51973982E+01
  7.59869910E+00  7.59869910E+00 -1.51973982E+01  7.59869910E+00  7.59869910E+00
 -1.51973982E+01  7.59869910E+00  7.59869910E+00 -1.51973982E+01  7.59869910E+00
  7.59869910E+00 -1.51973982E+01  7.59869910E+00  7.59869910E+00 -1.51973982E+01
  7.59869910E+00  7.59869910E+00 -1.51973982E+01  7.59869910E+00  7.59869910E+00
 -1.51973982E+01  7.59869910E+00  7.59869910E+00 -1.51973982E+01  7.59869910E+00
  7.59869910E+00 -1.51973982E+01  7.59869910E+00  7.59869910E+00 -1.51973982E+01
  7.59869910E+00  7.59869910E+00 -1.51973982E+01  7.59869910E+00  7.59869910E+00
 -1.51973982E+01  7.59869910E+00  7.59869910E+00 -1.51973982E+01  7.59869910E+00
  7.59869910E+00 -1.51973982E+01  7.59869910E+00  7.59869910E+00 -1.51973982E+01
  7.59869910E+00  7.59869910E+00 -1.51973982E+01  7.59869910E+00  7.59869910E+00
 -1.51973982E+01  7.59869910E+00  7.59869910E+00 -1.51973982E+01  7.59869910E+00
  7.59869910E+00 -1.51973982E+01  7.59869910E+00  7.59869910E+00 -1.51973982E+01
  7.59869910E+00  7.59869910E+00 -1.51973982E+01  7.59869910E+00  7.59869910E+00
 -1.51973982E+01  7.59869910E+00  7.59869910E+00 -1.51973982E+01  7.59869910E+00
  7.59869910E+00 -1.51973982E+01  7.59869910E+00  7.59869910E+00 -1.51973982E+01
  7.59869910E+00  7.59869910E+00 -1.51973982E+01  7.59869910E+00  7.59869910E+00
 -1.51973982E+01  7.59869910E+00  7.59869910E+00 -1.51973982E+01  7.59869910E+00
  7.59869910E+00 -1.51973982E+01  7.59869910E+00  7.59869910E+00 -1.51973982E+01
  7.59869910E+00  7.59869910E+00 -1.51973982E+01  7.59869910E+00  7.59869910E+00
 -1.51973982E+01  7.59869910E+00  7.59869910E+00 -1.51973982E+01  7.59869910E+00
  7.59869910E+00 -1.51973982E+01  7.59869910E+00  7.59869910E+00 -1.51973982E+01
  7.59869910E+00  7.59869910E+00 -1.51973982E+01  7.59869910E+00  7.59869910E+00
 -1.51973982E+01  7.59869910E+00  7.59869910E+00 -1.51973982E+01  7.59869910E+00
  7.59869910E+00 -1.51973982E+01  7.59869910E+00  7.59869910E+00 -1.51973982E+01
  7.59869910E+00  7.59869910E+00 -1.51973982E+01  7.59869910E+00  7.59869910E+00
 -1.51973982E+01  7.59869910E+00  7.59869910E+00 -1.51973982E+01  7.59869910E+00
  7.59869910E+00 -1.51973982E+01  7.59869910E+00  7.59869910E+00 -1.51973982E+01
  7.59869910E+00  7.59869910E+00 -1.51973982E+01  7.59869910E+00  7.59869910E+00
 -1.51973982E+01  7.59869910E+00  7.59869910E+00 -1.51973982E+01  7.59869910E+00
  7.59869910E+00 -1.51973982E+01  7.59869910E+00  7.59869910E+00 -1.51973982E+01
  7.59869910E+00  7.59869910E+00 -1.51973982E+01  7.59869910E+00  7.59869910E+00
 -1.51973982E+01  7.59869910E+00  7.59869910E+00 -1.51973982E+01  7.59869910E+00
  7.59869910E+00 -1.51973982E+01  7.59869910E+00  7.59869910E+00 -1.51973982E+01
  7.59869910E+00  7.59869910E+00 -1.51973982E+01  7.59869910E+00  7.59869910E+00
 -1.51973982E+01  7.59869910E+00  7.59869910E+00 -1.51973982E+01  7.59869910E+00
  7.59869910E+00 -1.51973982E+01  7.59869910E+00  7.59869910E+00 -1.51973982E+01
  7.59869910E+00  7.59869910E+00 -1.51973982E+01  7.59869910E+00  7.59869910E+00
 -1.51973982E+01  7.59869910E+00  7.59869910E+00 -1.51973982E+01  7.59869910E+00
  7.59869910E+00 -1.51973982E+01  7.59869910E+00  7.59869910E+00 -1.51973982E+01
  7.59869910E+00  7.59869910E+00 -1.51973982E+01  7.59869910E+00  7.59869910E+00
 -1.51973982E+01  7.59869910E+00  7.59869910E+00 -1.51973982E+01  7.59869910E+00
  7.59869910E+00 -1.51973982E+01  7.59869910E+00  7.59869910E+00 -1.51973982E+01
  7.59869910E+00  7.59869910E+00 -1.51973982E+01  7.59869910E+00  7.59869910E+00
 -1.51973982E+01  7.59869910E+00  7.59869910E+00 -1.51973982E+01  7.59869910E+00
  7.59869910E+00 -1.51973982E+01  7.59869910E+00  7.59869910E+00 -1.51973982E+01
  7.59869910E+00  7.59869910E+00 -1.51973982E+01  7.59869910E+00  7.59869910E+00
 -1.51973982E+01  7.59869910E+00  7.59869910E+00 -1.51973982E+01  7.59869910E+00
  7.59869910E+00 -1.51973982E+01  7.59869910E+00  7.59869910E+00 -1.51973982E+01
  7.59869910E+00  7.59869910E+00 -1.51973982E+01  7.59869910E+00  7.59869910E+00
 -1.51973982E+01  7.59869910E+00  7.59869910E+00 -1.51973982E+01  7.59869910E+00
  7.59869910E+00 -1.51973982E+01  7.59869910E+00  7.59869910E+00 -1.51973982E+01
  7.59869910E+00  7.59869910E+00 -1.51973982E+01  7.59869910E+00  7.59869910E+00
 -1.51973982E+01  7.59869910E+00  7.59869910E+00 -1.51973982E+01  7.59869910E+00
  7.59869910E+00 -1.51973982E+01  7.59869910E+00  7.59869910E+00 -1.51973982E+01
  7.59869910E+00  7.59869910E+00 -1.51973982E+01  7.59869910E+00  7.59869910E+00
 -1.51973982E+01  7.59869910E+00  7.59869910E+00 -1.51973982E+01  7.59869910E+00
  7.59869910E+00 -1.51973982E+01  7.59869910E+00  7.59869910E+00 -1.51973982E+01
  7.59869910E+00  7.59869910E+00 -1.51973982E+01  7.59869910E+00  7.59869910E+00
 -1.51973982E+01  7.59869910E+00  7.59869910E+00 -1.51973982E+01  7.59869910E+00
  7.59869910E+00 -1.51973982E+01  7.59869910E+00  7.59869910E+00 -1.51973982E+01
  7.59869910E+00  7.59869910E+00 -1.51973982E+01  7.59869910E+00  7.59869910E+00
 -1.51973982E+01  7.59869910E+00  7.59869910E+00 -1.51973982E+01  7.59869910E+00
  7.59869910E+00 -1.51973982E+01  7.59869910E+00  7.59869910E+00 -1.51973982E+01
  7.59869910E+00  7.59869910E+00 -1.51973982E+01  7.59869910E+00  7.59869910E+00
 -1.51973982E+01  7.59869910E+00  7.59869910E+00 -1.51973982E+01  7.59869910E+00
  7.59869910E+00 -1.51973982E+01  7.59869910E+00  7.59869910E+00 -1.51973982E+01
  7.59869910E+00  7.59869910E+00 -1.51973982E+01  7.59869910E+00  7.59869910E+00
 -1.51973982E+01  7.59869910E+00  7.59869910E+00 -1.51973982E+01  7.59869910E+00
  7.59869910E+00 -1.51973982E+01  7.59869910E+00  7.59869910E+00 -1.51973982E+01
  7.59869910E+00  7.59869910E+00 -1.51973982E+01  7.59869910E+00  7.59869910E+00
 -1.51973982E+01  7.59869910E+00  7.59869910E+00 -1.51973982E+01  7.59869910E+00
  7.59869910E+00 -1.51973982E+01  7.59869910E+00  7.59869910E+00 -1.51973982E+01
  7.59869910E+00  7.59869910E+00 -1.51973982E+01  7.59869910E+00  7.59869910E+00
 -1.51973982E+01  7.59869910E+00  7.59869910E+00 -1.51973982E+01  7.59869910E+00
  7.59869910E+00 -1.51973982E+01  7.59869910E+00  7.59869910E+00 -1.51973982E+01
  7.59869910E+00  7.59869910E+00 -1.51973982E+01  7.59869910E+00  7.59869910E+00
 -1.51973982E+01  7.59869910E+00  7.59869910E+00 -1.51973982E+01  7.59869910E+00
  7.59869910E+00 -1.51973982E+01  7.59869910E+00  7.59869910E+00 -1.51973982E+01
  7.59869910E+00  7.59869910E+00 -1.51973982E+01  7.59869910E+00  7.59869910E+00
 -1.51973982E+01  7.59869910E+00  7.59869910E+00 -1.51973982E+01  7.59869910E+00
  7.59869910E+00 -1.51973982E+01  7.59869910E+00  7.59869910E+00 -1.51973982E+01
  7.59869910E+00  7.59869910E+00 -1.51973982E+01  7.59869910E+00  7.59869910E+00
 -1.51973982E+01  7.59869910E+00  7.59869910E+00 -1.51973982E+01  7.59869910E+00
  7.59869910E+00 -1.51973982E+01  7.59869910E+00  7.59869910E+00 -1.51973982E+01
  7.59869910E+00  7.59869910E+00 -1.51973982E+01  7.59869910E+00  7.59869910E+00
 -1.51973982E+01  7.59869910E+00  7.59869910E+00 -1.51973982E+01  7.59869910E+00
  7.59869910E+00 -1.51973982E+01  7.59869910E+00  7.59869910E+00 -1.51973982E+01
  7.59869910E+00  7.59869910E+00 -1.51973982E+01  7.59869910E+00  7.59869910E+00
 -1.51973982E+01  7.59869910E+00  7.59869910E+00 -1.51973982E+01  7.59869910E+00
  7.59869910E+00 -1.51973982E+01  7.59869910E+00  7.59869910E+00 -1.51973982E+01
  7.59869910E+00  7.59869910E+00 -1.51973982E+01  7.59869910E+00  7.59869910E+00
 -1.51973982E+01  7.59869910E+00  7.59869910E+00 -1.51973982E+01  7.59869910E+00
  7.59869910E+00 -1.51973982E+01  7.59869910E+00  7.59869910E+00 -1.51973982E+01
  7.59869910E+00  7.59869910E+00 -1.51973982E+01  7.59869910E+00  7.59869910E+00
 -1.51973982E+01  7.59869910E+00  7.59869910E+00 -1.51973982E+01  7.59869910E+00
  7.59869910E+00 -1.51973982E+01  7.59869910E+00  7.59869910E+00 -1.51973982E+01
  7.59869910E+00  7.59869910E+00 -1.51973982E+01  7.59869910E+00  7.59869910E+00
 -1.51973982E+01  7.59869910E+00  7.59869910E+00 -1.51973982E+01  7.59869910E+00
  7.59869910E+00 -1.51973982E+01  7.59869910E+00  7.59869910E+00 -1.51973982E+01
  7.59869910E+00  7.59869910E+00 -1.51973982E+01  7.59869910E+00  7.59869910E+00
 -1.51973982E+01  7.59869910E+00  7.59869910E+00 -1.51973982E+01  7.59869910E+00
  7.59869910E+00 -1.51973982E+01  7.59869910E+00  7.59869910E+00 -1.51973982E+01
  7.59869910E+00  7.59869910E+00 -1.51973982E+01  7.59869910E+00  7.59869910E+00
 -1.51973982E+01  7.59869910E+00  7.59869910E+00 -1.51973982E+01  7.59869910E+00
  7.59869910E+00 -1.51973982E+01  7.59869910E+00  7.59869910E+00 -1.51973982E+01
  7.59869910E+00  7.59869910E+00 -1.51973982E+01  7.59869910E+00  7.59869910E+00
 -1.51973982E+01  7.59869910E+00  7.59869910E+00 -1.51973982E+01  7.59869910E+00
  7.59869910E+00 -1.51973982E+01  7.59869910E+00  7.59869910E+00 -1.51973982E+01
  7.59869910E+00  7.59869910E+00 -1.51973982E+01  7.59869910E+00  7.59869910E+00
 -1.51973982E+01  7.59869910E+00  7.59869910E+00 -1.51973982E+01  7.59869910E+00
  7.59869910E+00 -1.51973982E+01  7.59869910E+00  7.59869910E+00 -1.51973982E+01
  7.59869910E+00  7.59869910E+00 -1.51973982E+01  7.59869910E+00  7.59869910E+00
 -1.51973982E+01  7.59869910E+00  7.59869910E+00 -1.51973982E+01  7.59869910E+00
  7.59869910E+00 -1.51973982E+01  7.59869910E+00  7.59869910E+00 -1.51973982E+01
  7.59869910E+00  7.59869910E+00 -1.51973982E+01  7.59869910E+00  7.59869910E+00
 -1.51973982E+01  7.59869910E+00  7.59869910E+00 -1.51973982E+01  7.59869910E+00
  7.59869910E+00 -1.51973982E+01  7.59869910E+00  7.59869910E+00 -1.51973982E+01
  7.59869910E+00  7.59869910E+00 -1.51973982E+01  7.59869910E+00  7.59869910E+00
 -1.51973982E+01  7.59869910E+00  7.59869910E+00 -1.51973982E+01  7.59869910E+00
  7.59869910E+00 -1.51973982E+01  7.59869910E+00  7.59869910E+00 -1.51973982E+01
  7.59869910E+00  7.59869910E+00 -1.51973982E+01  7.59869910E+00  7.59869910E+00
 -1.51973982E+01  7.59869910E+00  7.59869910E+00 -1.51973982E+01  7.59869910E+00
  7.59869910E+00 -1.51973982E+01  7.59869910E+00  7.59869910E+00 -1.51973982E+01
  7.59869910E+00  7.59869910E+00 -1.51973982E+01  7.59869910E+00  7.59869910E+00
 -1.51973982E+01  7.59869910E+00  7.59869910E+00 -1.51973982E+01  7.59869910E+00
  7.59869910E+00 -1.51973982E+01  7.59869910E+00  7.59869910E+00 -1.51973982E+01
  7.59869910E+00  7.59869910E+00 -1.51973982E+01  7.59869910E+00  7.59869910E+00
 -1.51973982E+01  7.59869910E+00  7.59869910E+00 -1.51973982E+01  7.59869910E+00
  7.59869910E+00 -1.51973982E+01  7.59869910E+00  7.59869910E+00 -1.51973982E+01
  7.59869910E+00  7.59869910E+00 -1.51973982E+01  7.59869910E+00  7.59869910E+00
 -1.51973982E+01  7.59869910E+00  7.59869910E+00 -1.51973982E+01  7.59869910E+00
  7.59869910E+00 -1.51973982E+01  7.59869910E+00  7.59869910E+00 -1.51973982E+01
  7.59869910E+00  7.59869910E+00 -1.51973982E+01  7.59869910E+00  7.59869910E+00
 -1.51973982E+01  7.59869910E+00  7.59869910E+00 -1.51973982E+01  7.59869910E+00
  7.59869910E+00 -1.51973982E+01  7.59869910E+00  7.59869910E+00 -1.51973982E+01
  7.59869910E+00  7.59869910E+00 -1.51973982E+01  7.59869910E+00  7.59869910E+00
 -1.51973982E+01  7.59869910E+00  7.59869910E+00 -1.51973982E+01  7.59869910E+00
  7.59869910E+00 -1.51973982E+01  7.59869910E+00  7.59869910E+00 -1.51973982E+01
  7.59869910E+00  7.59869910E+00 -1.51973982E+01  7.59869910E+00  7.59869910E+00
 -1.51973982E+01  7.59869910E+00  7.59869910E+00 -1.51973982E+01  7.59869910E+00
  7.59869910E+00 -1.51973982E+01  7.59869910E+00  7.59869910E+00 -1.51973982E+01
  7.59869910E+00  7.59869910E+00 -1.51973982E+01  7.59869910E+00  7.59869910E+00
 -1.51973982E+01  7.59869910E+00  7.59869910E+00 -1.51973982E+01  7.59869910E+00
  7.59869910E+00 -1.51973982E+01  7.59869910E+00  7.59869910E+00 -1.51973982E+01
  7.59869910E+00  7.59869910E+00 -1.51973982E+01  7.59869910E+00  7.59869910E+00
 -1.51973982E+01  7.59869910E+00  7.59869910E+00 -1.51973982E+01  7.59869910E+00
  7.59869910E+00 -1.51973982E+01  7.59869910E+00  7.59869910E+00 -1.51973982E+01
  7.59869910E+00  7.59869910E+00 -1.51973982E+01  7.59869910E+00  7.59869910E+00
 -1.51973982E+01  7.59869910E+00  7.59869910E+00 -1.51973982E+01  7.59869910E+00
  7.59869910E+00 -1.51973982E+01  7.59869910E+00  7.59869910E+00 -1.51973982E+01
  7.59869910E+00  7.59869910E+00 -1.51973982E+01  7.59869910E+00  7.59869910E+00
 -1.51973982E+01  7.59869910E+00  7.59869910E+00 -1.51973982E+01  7.59869910E+00
  7.59869910E+00 -1.51973982E+01  7.59869910E+00  7.59869910E+00 -1.51973982E+01
  7.59869910E+00  7.59869910E+00 -1.51973982E+01  7.59869910E+00  7.59869910E+00
 -1.51973982E+01  7.59869910E+00  7.59869910E+00 -1.51973982E+01  7.59869910E+00
  7.59869910E+00 -1.51973982E+01  7.59869910E+00  7.59869910E+00 -1.51973982E+01
  7.59869910E+00  7.59869910E+00 -1.51973982E+01  7.59869910E+00  7.59869910E+00
 -1.51973982E+01  7.59869910E+00  7.59869910E+00 -1.51973982E+01  7.59869910E+00
  7.59869910E+00 -1.51973982E+01  7.59869910E+00  7.59869910E+00 -1.51973982E+01
  7.59869910E+00  7.59869910E+00 -1.51973982E+01  7.59869910E+00  7.59869910E+00
 -1.51973982E+01  7.59869910E+00  7.59869910E+00 -1.51973982E+01  7.59869910E+00
  7.59869910E+00 -1.51973982E+01  7.59869910E+00  7.59869910E+00 -1.51973982E+01
  7.59869910E+00  7.59869910E+00 -1.51973982E+01  7.59869910E+00  7.59869910E+00
 -1.51973982E+01  7.59869910E+00  7.59869910E+00 -1.51973982E+01  7.59869910E+00
  7.59869910E+00 -1.51973982E+01  7.59869910E+00  7.59869910E+00 -1.51973982E+01
  7.59869910E+00  7.59869910E+00 -1.51973982E+01  7.59869910E+00  7.59869910E+00
 -1.51973982E+01  7.59869910E+00  7.59869910E+00 -1.51973982E+01  7.59869910E+00
  7.59869910E+00 -1.51973982E+01  7.59869910E+00  7.59869910E+00 -1.51973982E+01
  7.59869910E+00  7.59869910E+00 -1.51973982E+01  7.59869910E+00  7.59869910E+00
 -1.51973982E+01  7.59869910E+00  7.59869910E+00 -1.51973982E+01  7.59869910E+00
  7.59869910E+00 -1.51973982E+01  7.59869910E+00  7.59869910E+00 -1.51973982E+01
  7.59869910E+00  7.59869910E+00 -1.51973982E+01  7.59869910E+00  7.59869910E+00
 -1.51973982E+01  7.59869910E+00  7.59869910E+00 -1.51973982E+01  7.59869910E+00
  7.59869910E+00 -1.51973982E+01  7.59869910E+00  7.59869910E+00 -1.51973982E+01
  7.59869910E+00  7.59869910E+00 -1.51973982E+01  7.59869910E+00  7.59869910E+00
 -1.51973982E+01  7.59869910E+00  7.59869910E+00 -1.51973982E+01  7.59869910E+00
  7.59869910E+00 -1.51973982E+01  7.59869910E+00  7.59869910E+00 -1.51973982E+01
  7.59869910E+00  7.59869910E+00 -1.51973982E+01  7.59869910E+00  7.59869910E+00
 -1.51973982E+01  7.59869910E+00  7.59869910E+00 -1.51973982E+01  7.59869910E+00
  7.59869910E+00 -1.51973982E+01  7.59869910E+00  7.59869910E+00 -1.51973982E+01
  7.59869910E+00  7.59869910E+00 -1.51973982E+01  7.59869910E+00  7.59869910E+00
 -1.51973982E+01  7.59869910E+00  7.59869910E+00 -1.51973982E+01  7.59869910E+00
  7.59869910E+00 -1.51973982E+01  7.59869910E+00  7.59869910E+00 -1.51973982E+01
  7.59869910E+00  7.59869910E+00 -1.51973982E+01  7.59869910E+00  7.59869910E+00
 -1.51973982E+01  7.59869910E+00  7.59869910E+00 -1.51973982E+01  7.59869910E+00
  7.59869910E+00 -1.51973982E+01  7.59869910E+00  7.59869910E+00 -1.51973982E+01
  7.59869910E+00  7.59869910E+00 -1.51973982E+01  7.59869910E+00  7.59869910E+00
 -1.51973982E+01  7.59869910E+00  7.59869910E+00 -1.51973982E+01  7.59869910E+00
  7.59869910E+00 -1.51973982E+01  7.59869910E+00  7.59869910E+00 -1.51973982E+01
  7.59869910E+00  7.59869910E+00 -1.51973982E+01  7.59869910E+00  7.59869910E+00
 -1.51973982E+01  7.59869910E+00  7.59869910E+00 -1.51973982E+01  7.59869910E+00
  7.59869910E+00 -1.51973982E+01  7.59869910E+00  7.59869910E+00 -1.51973982E+01
  7.59869910E+00  7.59869910E+00
%FLAG ATOMIC_NUMBER                                                             
%FORMAT(10I8)                                                                   
       6       6       6      16       1       1       1       1       1       1
       8       1       1       8       1       1       8       1       1       8
       1       1       8       1       1       8       1       1       8       1
       1       8       1       1       8       1       1       8       1       1
       8       1       1       8       1       1       8       1       1       8
       1       1       8       1       1       8       1       1       8       1
       1       8       1       1       8       1       1       8       1       1
       8       1       1       8       1       1       8       1       1       8
       1       1       8       1       1       8       1       1       8       1
       1       8       1       1       8       1       1       8       1       1
       8       1       1       8       1       1       8       1       1       8
       1       1       8       1       1       8       1       1       8       1
       1       8       1       1       8       1       1       8       1       1
       8       1       1       8       1       1       8       1       1       8
       1       1       8       1       1       8       1       1       8       1
       1       8       1       1       8       1       1       8       1       1
       8       1       1       8       1       1       8       1       1       8
       1       1       8       1       1       8       1       1       8       1
       1       8       1       1       8       1       1       8       1       1
       8       1       1       8       1       1       8       1       1       8
       1       1       8       1       1       8       1       1       8       1
       1       8       1       1       8       1       1       8       1       1
       8       1       1       8       1       1       8       1       1       8
       1       1       8       1       1       8       1       1       8       1
       1       8       1       1       8       1       1       8       1       1
       8       1       1       8       1       1       8       1       1       8
       1       1       8       1       1       8       1       1       8       1
       1       8       1       1       8       1       1       8       1       1
       8       1       1       8       1       1       8       1       1       8
       1       1       8       1       1       8       1       1       8       1
       1       8       1       1       8       1       1       8       1       1
       8       1       1       8       1       1       8       1       1       8
       1       1       8       1       1       8       1       1       8       1
       1       8       1       1       8       1       1       8       1       1
       8       1       1       8       1       1       8       1       1       8
       1       1       8       1       1       8       1       1       8       1
       1       8       1       1       8       1       1       8       1       1
       8       1       1       8       1       1       8       1       1       8
       1       1       8       1       1       8       1       1       8       1
       1       8       1       1       8       1       1       8       1       1
       8       1       1       8       1       1       8       1       1       8
       1       1       8       1       1       8       1       1       8       1
       1       8       1       1       8       1       1       8       1       1
       8       1       1       8       1       1       8       1       1       8
       1       1       8       1       1       8       1       1       8       1
       1       8       1       1       8       1       1       8       1       1
       8       1       1       8       1       1       8       1       1       8
       1       1       8       1       1       8       1       1       8       1
       1       8       1       1       8       1       1       8       1       1
       8       1       1       8       1       1       8       1       1       8
       1       1       8       1       1       8       1       1       8       1
       1       8       1       1       8       1       1       8       1       1
       8       1       1       8       1       1       8       1       1       8
       1       1       8       1       1       8       1       1       8       1
       1       8       1       1       8       1       1       8       1       1
       8       1       1       8       1       1       8       1       1       8
       1       1       8       1       1       8       1       1       8       1
       1       8       1       1       8       1       1       8       1       1
       8       1       1       8       1       1       8       1       1       8
       1       1       8       1       1       8       1       1       8       1
       1       8       1       1       8       1       1       8       1       1
       8       1       1       8       1       1       8       1       1       8
       1       1       8       1       1       8       1       1       8       1
       1       8       1       1       8       1       1       8       1       1
       8       1       1       8       1       1       8       1       1       8
       1       1       8       1       1       8       1       1       8       1
       1       8       1       1       8       1       1       8       1       1
       8       1       1       8       1       1       8       1       1       8
       1       1       8       1       1       8       1       1       8       1
       1       8       1       1       8       1       1       8       1       1
       8       1       1       8       1       1       8       1       1       8
       1       1       8       1       1       8       1       1       8       1
       1       8       1       1       8       1       1       8       1       1
       8       1       1       8       1       1       8       1       1       8
       1       1       8       1       1       8       1       1       8       1
       1       8       1       1       8       1       1       8       1       1
       8       1       1       8       1       1       8       1       1       8
       1       1       8       1       1       8       1       1       8       1
       1       8       1       1       8       1       1       8       1       1
       8       1       1       8       1       1       8       1       1       8
       1       1       8       1       1       8       1       1       8       1
       1       8       1       1       8       1       1       8       1       1
       8       1       1       8       1       1       8       1       1       8
       1       1       8       1       1       8       1       1       8       1
       1       8       1       1       8       1       1       8       1       1
       8       1       1       8       1       1       8       1       1       8
       1       1       8       1       1       8       1       1       8       1
       1       8       1       1       8       1       1       8       1       1
       8       1       1       8       1       1       8       1       1       8
       1       1       8       1       1       8       1       1       8       1
       1       8       1       1       8       1       1       8       1       1
       8       1       1       8       1       1       8       1       1       8
       1       1       8       1       1       8       1       1       8       1
       1       8       1       1       8       1       1       8       1       1
       8       1       1       8       1       1       8       1       1       8
       1       1       8       1       1       8       1       1       8       1
       1       8       1       1       8       1       1       8       1       1
       8       1       1       8       1       1       8       1       1       8
       1       1       8       1       1       8       1       1       8       1
       1       8       1       1       8       1       1       8       1       1
       8       1       1       8       1       1       8       1       1       8
       1       1       8       1       1       8       1       1       8       1
       1       8       1       1       8       1       1       8       1       1
       8       1       1       8       1       1       8       1       1       8
       1       1       8       1       1       8       1       1       8       1
       1       8       1       1       8       1       1       8       1       1
       8       1       1       8       1       1       8       1       1       8
       1       1       8       1       1       8       1       1       8       1
       1       8       1       1       8       1       1       8       1       1
       8       1       1       8       1       1       8       1       1       8
       1       1       8       1       1       8       1       1       8       1
       1       8       1       1       8       1       1       8       1       1
       8       1       1       8       1       1       8       1       1       8
       1       1       8       1       1       8       1       1       8       1
       1       8       1       1       8       1       1       8       1       1
       8       1       1       8       1       1       8       1       1       8
       1       1       8       1       1       8       1       1       8       1
       1       8       1       1       8       1       1       8       1       1
       8       1       1       8       1       1       8       1       1       8
       1       1       8       1       1       8       1       1       8       1
       1       8       1       1       8       1       1       8       1       1
       8       1       1       8       1       1       8       1       1       8
       1       1       8       1       1       8       1       1       8       1
       1       8       1       1       8       1       1       8       1       1
       8       1       1       8       1       1       8       1       1       8
       1       1       8       1       1       8       1       1       8       1
       1       8       1       1       8       1       1       8       1       1
       8       1       1       8       1       1       8       1       1       8
       1       1       8       1       1       8       1       1       8       1
       1       8       1       1       8       1       1       8       1       1
       8       1       1       8       1       1       8       1       1       8
       1       1       8       1       1       8       1       1       8       1
       1       8       1       1       8       1       1       8       1       1
       8       1       1       8       1       1       8       1       1       8
       1       1       8       1       1       8       1       1       8       1
       1       8       1       1       8       1       1       8       1       1
       8       1       1       8       1       1       8       1       1       8
       1       1       8       1       1       8       1       1       8       1
       1       8       1       1       8       1       1       8       1       1
       8       1       1       8       1       1       8       1       1       8
       1       1       8       1       1       8       1       1       8       1
       1       8       1       1       8       1       1       8       1       1
       8       1       1       8       1       1       8       1       1       8
       1       1       8       1       1       8       1       1       8       1
       1       8       1       1       8       1       1       8       1       1
       8       1       1       8       1       1       8       1       1       8
       1       1       8       1       1       8       1       1       8       1
       1       8       1       1       8       1       1       8       1       1
       8       1       1       8       1       1       8       1       1       8
       1       1       8       1       1       8       1       1       8       1
       1       8       1       1       8       1       1       8       1       1
       8       1       1       8       1       1       8       1       1       8
       1       1       8       1       1       8       1       1       8       1
       1       8       1       1       8       1       1       8       1       1
       8       1       1       8       1       1       8       1       1       8
       1       1       8       1       1       8       1       1       8       1
       1       8       1       1       8       1       1       8       1       1
       8       1       1       8       1       1       8       1       1       8
       1       1       8       1       1       8       1       1       8       1
       1       8       1       1       8       1       1       8       1       1
       8       1       1       8       1       1       8       1       1       8
       1       1       8       1       1       8       1       1       8       1
       1       8       1       1       8       1       1       8       1       1
       8       1       1       8       1       1       8       1       1       8
       1       1       8       1       1       8       1       1       8       1
       1       8       1       1       8       1       1       8       1       1
       8       1       1       8       1       1       8       1       1       8
       1       1       8       1       1       8       1       1       8       1
       1       8       1       1       8       1       1       8       1       1
       8       1       1       8       1       1       8       1       1       8
       1       1       8       1       1       8       1       1       8       1
       1       8       1       1       8       1       1       8       1       1
       8       1       1       8       1       1       8       1       1       8
       1       1       8       1       1       8       1       1       8       1
       1       8       1       1       8       1       1       8       1       1
       8       1       1       8       1       1       8       1       1       8
       1       1       8       1       1       8       1       1       8       1
       1       8       1       1       8       1       1       8       1       1
       8       1       1       8       1       1       8       1       1       8
       1       1       8       1       1       8       1       1       8       1
       1       8       1       1       8       1       1       8       1       1
       8       1       1       8       1       1       8       1       1       8
       1       1       8       1       1       8       1       1       8       1
       1       8       1       1       8       1       1       8       1       1
       8       1       1       8       1       1       8       1       1       8
       1       1       8       1       1       8       1       1       8       1
       1       8       1       1       8       1       1       8       1       1
       8       1       1       8       1       1       8       1       1       8
       1       1       8       1       1       8       1       1       8       1
       1       8       1       1       8       1       1       8       1       1
       8       1       1       8       1       1       8       1       1       8
       1       1       8       1       1       8       1       1       8       1
       1       8       1       1       8       1       1       8       1       1
       8       1       1       8       1       1       8       1       1       8
       1       1       8       1       1       8       1       1       8       1
       1       8       1       1       8       1       1       8       1       1
       8       1       1       8       1       1       8       1       1       8
       1       1       8       1       1       8       1       1       8       1
       1       8       1       1       8       1       1       8       1       1
       8       1       1       8       1       1       8       1       1       8
       1       1       8       1       1       8       1       1       8       1
       1       8       1       1       8       1       1       8       1       1
       8       1       1       8       1       1       8       1       1       8
       1       1       8       1       1       8       1       1       8       1
       1       8       1       1       8       1       1       8       1       1
       8       1       1       8       1       1       8       1       1       8
       1       1       8       1       1       8       1       1       8       1
       1       8       1       1       8       1       1       8       1       1
       8       1       1       8       1       1       8       1       1       8
       1       1       8       1       1       8       1       1       8       1
       1       8       1       1       8       1       1       8       1       1
       8       1       1       8       1       1       8       1       1       8
       1       1       8       1       1       8       1       1       8       1
       1       8       1       1       8       1       1       8       1       1
       8       1       1       8       1       1       8       1       1       8
       1       1       8       1       1       8       1       1       8       1
       1       8       1       1       8       1       1       8       1       1
       8       1       1       8       1       1       8       1       1       8
       1       1       8       1       1       8       1       1       8       1
       1       8       1       1       8       1       1       8       1       1
       8       1       1       8       1       1       8       1       1       8
       1       1       8       1       1       8       1       1       8       1
       1       8       1       1       8       1       1       8       1       1
       8       1       1       8       1       1       8       1       1       8
       1       1       8       1       1       8       1       1       8       1
       1       8       1       1       8       1       1       8       1       1
       8       1       1       8       1       1       8       1       1       8
       1       1       8       1       1       8       1       1       8       1
       1       8       1       1       8       1       1       8       1       1
       8       1       1       8       1       1       8       1       1       8
       1       1       8       1       1       8       1       1       8       1
       1       8       1       1       8       1       1       8       1       1
       8       1       1       8       1       1       8       1       1       8
       1       1       8       1       1       8       1       1       8       1
       1       8       1       1       8       1       1       8       1       1
       8       1       1       8       1       1       8       1       1       8
       1       1       8       1       1       8       1       1       8       1
       1       8       1       1       8       1       1       8       1       1
       8       1       1       8       1       1       8       1       1       8
       1       1       8       1       1       8       1       1       8       1
       1       8       1       1       8       1       1       8       1       1
       8       1       1       8       1       1       8       1       1       8
       1       1       8       1       1       8       1       1       8       1
       1       8       1       1       8       1       1       8       1       1
       8       1       1       8       1       1       8       1       1       8
       1       1       8       1       1       8       1       1       8       1
       1       8       1       1       8       1       1       8       1       1
       8       1       1       8       1       1       8       1       1       8
       1       1       8       1       1       8       1       1       8       1
       1       8       1       1       8       1       1       8       1       1
       8       1       1       8       1       1       8       1       1       8
       1       1       8       1       1       8       1       1       8       1
       1       8       1       1       8       1       1       8       1       1
       8       1       1       8       1       1       8       1       1       8
       1       1       8       1       1       8       1       1       8       1
       1       8       1       1       8       1       1       8       1       1
       8       1       1       8       1       1       8       1       1       8
       1       1       8       1       1       8       1       1       8       1
       1       8       1       1       8       1       1       8       1       1
       8       1       1       8       1       1       8       1       1       8
       1       1       8       1       1       8       1       1       8       1
       1       8       1       1       8       1       1       8       1       1
       8       1       1       8       1       1       8       1       1       8
       1       1       8       1       1       8       1       1       8       1
       1       8       1       1       8       1       1       8       1       1
       8       1       1       8       1       1       8       1       1       8
       1       1       8       1       1       8       1       1       8       1
       1       8       1       1       8       1       1       8       1       1
       8       1       1       8       1       1       8       1       1       8
       1       1       8       1       1       8       1       1       8       1
       1       8       1       1       8       1       1       8       1       1
       8       1       1       8       1       1       8       1       1       8
       1       1       8       1       1       8       1       1       8       1
       1       8       1       1       8       1       1       8       1       1
       8       1       1       8       1       1       8       1       1       8
       1       1       8       1       1       8       1       1       8       1
       1       8       1       1       8       1       1       8       1       1
       8       1       1       8       1       1       8       1       1       8
       1       1       8       1       1       8       1       1       8       1
       1       8       1       1       8       1       1       8       1       1
       8       1       1       8       1       1       8       1       1       8
       1       1       8       1       1       8       1       1       8       1
       1       8       1       1       8       1       1       8       1       1
       8       1       1       8       1       1       8       1       1       8
       1       1       8       1       1       8       1       1       8       1
       1       8       1       1       8       1       1       8       1       1
       8       1       1       8       1       1       8       1       1       8
       1       1       8       1       1       8       1       1       8       1
       1       8       1       1       8       1       1       8       1       1
       8       1       1       8       1       1       8       1       1       8
       1       1       8       1       1       8       1       1       8       1
       1       8       1       1       8       1       1       8       1       1
       8       1       1       8       1       1       8       1       1       8
       1       1       8       1       1       8       1       1       8       1
       1       8       1       1       8       1       1       8       1       1
       8       1       1       8       1       1       8       1       1       8
       1       1       8       1       1       8       1       1       8       1
       1       8       1       1       8       1       1       8       1       1
       8       1       1       8       1       1       8       1       1       8
       1       1       8       1       1       8       1       1       8       1
       1       8       1       1       8       1       1       8       1       1
       8       1       1       8       1       1       8       1       1       8
       1       1       8       1       1       8       1       1       8       1
       1       8       1       1       8       1       1       8       1       1
       8       1       1       8       1       1       8       1       1       8
       1       1       8       1       1       8       1       1       8       1
       1       8       1       1       8       1       1       8       1       1
       8       1       1       8       1       1       8       1       1       8
       1       1       8       1       1       8       1       1       8       1
       1       8       1       1       8       1       1       8       1       1
       8       1       1       8       1       1       8       1       1       8
       1       1       8       1       1       8       1       1       8       1
       1       8       1       1       8       1       1       8       1       1
       8       1       1       8       1       1       8       1       1       8
       1       1       8       1       1       8       1       1       8       1
       1       8       1       1       8       1       1       8       1       1
       8       1       1       8       1       1       8       1       1       8
       1       1       8       1       1       8       1       1       8       1
       1       8       1       1       8       1       1       8       1       1
       8       1       1       8       1       1       8       1       1       8
       1       1       8       1       1       8       1       1       8       1
       1       8       1       1       8       1       1       8       1       1
       8       1       1       8       1       1       8       1       1       8
       1       1       8       1       1       8       1       1       8       1
       1       8       1       1       8       1       1       8       1       1
       8       1       1       8       1       1       8       1       1       8
       1       1       8       1       1       8       1       1       8       1
       1       8       1       1       8       1       1       8       1       1
       8       1       1       8       1       1       8       1       1       8
       1       1       8       1       1       8       1       1       8       1
       1       8       1       1       8       1       1       8       1       1
       8       1       1       8       1       1       8       1       1       8
       1       1       8       1       1       8       1       1       8       1
       1       8       1       1       8       1       1       8       1       1
       8       1       1       8       1       1       8       1       1       8
       1       1       8       1       1       8       1       1       8       1
       1       8       1       1       8       1       1       8       1       1
       8       1       1       8       1       1       8       1       1       8
       1       1       8       1       1       8       1       1       8       1
       1       8       1       1       8       1       1       8       1       1
       8       1       1       8       1       1       8       1       1       8
       1       1       8       1       1       8       1       1       8       1
       1       8       1       1       8       1       1       8       1       1
       8       1       1       8       1       1       8       1       1       8
       1       1       8       1       1       8       1       1       8       1
       1       8       1       1       8       1       1       8       1       1
       8       1       1       8       1       1       8       1       1       8
       1       1
%FLAG MASS                                                                      
%FORMAT(5E16.8)                                                                 
  1.20100000E+01  1.20100000E+01  1.20100000E+01  3.20600000E+01  1.00800000E+00
  1.00800000E+00  1.00800000E+00  1.00800000E+00  1.00800000E+00  1.00800000E+00
  1.60000000E+01  1.00800000E+00  1.00800000E+00  1.60000000E+01  1.00800000E+00
  1.00800000E+00  1.60000000E+01  1.00800000E+00  1.00800000E+00  1.60000000E+01
  1.00800000E+00  1.00800000E+00  1.60000000E+01  1.00800000E+00  1.00800000E+00
  1.60000000E+01  1.00800000E+00  1.00800000E+00  1.60000000E+01  1.00800000E+00
  1.00800000E+00  1.60000000E+01  1.00800000E+00  1.00800000E+00  1.60000000E+01
  1.00800000E+00  1.00800000E+00  1.60000000E+01  1.00800000E+00  1.00800000E+00
  1.60000000E+01  1.00800000E+00  1.00800000E+00  1.60000000E+01  1.00800000E+00
  1.00800000E+00  1.60000000E+01  1.00800000E+00  1.00800000E+00  1.60000000E+01
  1.00800000E+00  1.00800000E+00  1.60000000E+01  1.00800000E+00  1.00800000E+00
  1.60000000E+01  1.00800000E+00  1.00800000E+00  1.60000000E+01  1.00800000E+00
  1.00800000E+00  1.60000000E+01  1.00800000E+00  1.00800000E+00  1.60000000E+01
  1.00800000E+00  1.00800000E+00  1.60000000E+01  1.00800000E+00  1.00800000E+00
  1.60000000E+01  1.00800000E+00  1.00800000E+00  1.60000000E+01  1.00800000E+00
  1.00800000E+00  1.60000000E+01  1.00800000E+00  1.00800000E+00  1.60000000E+01
  1.00800000E+00  1.00800000E+00  1.60000000E+01  1.00800000E+00  1.00800000E+00
  1.60000000E+01  1.00800000E+00  1.00800000E+00  1.60000000E+01  1.00800000E+00
  1.00800000E+00  1.60000000E+01  1.00800000E+00  1.00800000E+00  1.60000000E+01
  1.00800000E+00  1.00800000E+00  1.60000000E+01  1.00800000E+00  1.00800000E+00
  1.60000000E+01  1.00800000E+00  1.00800000E+00  1.60000000E+01  1.00800000E+00
  1.00800000E+00  1.60000000E+01  1.00800000E+00  1.00800000E+00  1.60000000E+01
  1.00800000E+00  1.00800000E+00  1.60000000E+01  1.00800000E+00  1.00800000E+00
  1.60000000E+01  1.00800000E+00  1.00800000E+00  1.60000000E+01  1.00800000E+00
  1.00800000E+00  1.60000000E+01  1.00800000E+00  1.00800000E+00  1.60000000E+01
  1.00800000E+00  1.00800000E+00  1.60000000E+01  1.00800000E+00  1.00800000E+00
  1.60000000E+01  1.00800000E+00  1.00800000E+00  1.60000000E+01  1.00800000E+00
  1.00800000E+00  1.60000000E+01  1.00800000E+00  1.00800000E+00  1.60000000E+01
  1.00800000E+00  1.00800000E+00  1.60000000E+01  1.00800000E+00  1.00800000E+00
  1.60000000E+01  1.00800000E+00  1.00800000E+00  1.60000000E+01  1.00800000E+00
  1.00800000E+00  1.60000000E+01  1.00800000E+00  1.00800000E+00  1.60000000E+01
  1.00800000E+00  1.00800000E+00  1.60000000E+01  1.00800000E+00  1.00800000E+00
  1.60000000E+01  1.00800000E+00  1.00800000E+00  1.60000000E+01  1.00800000E+00
  1.00800000E+00  1.60000000E+01  1.00800000E+00  1.00800000E+00  1.60000000E+01
  1.00800000E+00  1.00800000E+00  1.60000000E+01  1.00800000E+00  1.00800000E+00
  1.60000000E+01  1.00800000E+00  1.00800000E+00  1.60000000E+01  1.00800000E+00
  1.00800000E+00  1.60000000E+01  1.00800000E+00  1.00800000E+00  1.60000000E+01
  1.00800000E+00  1.00800000E+00  1.60000000E+01  1.00800000E+00  1.00800000E+00
  1.60000000E+01  1.00800000E+00  1.00800000E+00  1.60000000E+01  1.00800000E+00
  1.00800000E+00  1.60000000E+01  1.00800000E+00  1.00800000E+00  1.60000000E+01
  1.00800000E+00  1.00800000E+00  1.60000000E+01  1.00800000E+00  1.00800000E+00
  1.60000000E+01  1.00800000E+00  1.00800000E+00  1.60000000E+01  1.00800000E+00
  1.00800000E+00  1.60000000E+01  1.00800000E+00  1.00800000E+00  1.60000000E+01
  1.00800000E+00  1.00800000E+00  1.60000000E+01  1.00800000E+00  1.00800000E+00
  1.60000000E+01  1.00800000E+00  1.00800000E+00  1.60000000E+01  1.00800000E+00
  1.00800000E+00  1.60000000E+01  1.00800000E+00  1.00800000E+00  1.60000000E+01
  1.00800000E+00  1.00800000E+00  1.60000000E+01  1.00800000E+00  1.00800000E+00
  1.60000000E+01  1.00800000E+00  1.00800000E+00  1.60000000E+01  1.00800000E+00
  1.00800000E+00  1.60000000E+01  1.00800000E+00  1.00800000E+00  1.60000000E+01
  1.00800000E+00  1.00800000E+00  1.60000000E+01  1.00800000E+00  1.00800000E+00
  1.60000000E+01  1.00800000E+00  1.00800000E+00  1.60000000E+01  1.00800000E+00
  1.00800000E+00  1.60000000E+01  1.00800000E+00  1.00800000E+00  1.60000000E+01
  1.00800000E+00  1.00800000E+00  1.60000000E+01  1.00800000E+00  1.00800000E+00
  1.60000000E+01  1.00800000E+00  1.00800000E+00  1.60000000E+01  1.00800000E+00
  1.00800000E+00  1.60000000E+01  1.00800000E+00  1.00800000E+00  1.60000000E+01
  1.00800000E+00  1.00800000E+00  1.60000000E+01  1.00800000E+00  1.00800000E+00
  1.60000000E+01  1.00800000E+00  1.00800000E+00  1.60000000E+01  1.00800000E+00
  1.00800000E+00  1.60000000E+01  1.00800000E+00  1.00800000E+00  1.60000000E+01
  1.00800000E+00  1.00800000E+00  1.60000000E+01  1.00800000E+00  1.00800000E+00
  1.60000000E+01  1.00800000E+00  1.00800000E+00  1.60000000E+01  1.00800000E+00
  1.00800000E+00  1.60000000E+01  1.00800000E+00  1.00800000E+00  1.60000000E+01
  1.00800000E+00  1.00800000E+00  1.60000000E+01  1.00800000E+00  1.00800000E+00
  1.60000000E+01  1.00800000E+00  1.00800000E+00  1.60000000E+01  1.00800000E+00
  1.00800000E+00  1.60000000E+01  1.00800000E+00  1.00800000E+00  1.60000000E+01
  1.00800000E+00  1.00800000E+00  1.60000000E+01  1.00800000E+00  1.00800000E+00
  1.60000000E+01  1.00800000E+00  1.00800000E+00  1.60000000E+01  1.00800000E+00
  1.00800000E+00  1.60000000E+01  1.00800000E+00  1.00800000E+00  1.60000000E+01
  1.00800000E+00  1.00800000E+00  1.60000000E+01  1.00800000E+00  1.00800000E+00
  1.60000000E+01  1.00800000E+00  1.00800000E+00  1.60000000E+01  1.00800000E+00
  1.00800000E+00  1.60000000E+01  1.00800000E+00  1.00800000E+00  1.60000000E+01
  1.00800000E+00  1.00800000E+00  1.60000000E+01  1.00800000E+00  1.00800000E+00
  1.60000000E+01  1.00800000E+00  1.00800000E+00  1.60000000E+01  1.00800000E+00
  1.00800000E+00  1.60000000E+01  1.00800000E+00  1.00800000E+00  1.60000000E+01
  1.00800000E+00  1.00800000E+00  1.60000000E+01  1.00800000E+00  1.00800000E+00
  1.60000000E+01  1.00800000E+00  1.00800000E+00  1.60000000E+01  1.00800000E+00
  1.00800000E+00  1.60000000E+01  1.00800000E+00  1.00800000E+00  1.60000000E+01
  1.00800000E+00  1.00800000E+00  1.60000000E+01  1.00800000E+00  1.00800000E+00
  1.60000000E+01  1.00800000E+00  1.00800000E+00  1.60000000E+01  1.00800000E+00
  1.00800000E+00  1.60000000E+01  1.00800000E+00  1.00800000E+00  1.60000000E+01
  1.00800000E+00  1.00800000E+00  1.60000000E+01  1.00800000E+00  1.00800000E+00
  1.60000000E+01  1.00800000E+00  1.00800000E+00  1.60000000E+01  1.00800000E+00
  1.00800000E+00  1.60000000E+01  1.00800000E+00  1.00800000E+00  1.60000000E+01
  1.00800000E+00  1.00800000E+00  1.60000000E+01  1.00800000E+00  1.00800000E+00
  1.60000000E+01  1.00800000E+00  1.00800000E+00  1.60000000E+01  1.00800000E+00
  1.00800000E+00  1.60000000E+01  1.00800000E+00  1.00800000E+00  1.60000000E+01
  1.00800000E+00  1.00800000E+00  1.60000000E+01  1.00800000E+00  1.00800000E+00
  1.60000000E+01  1.00800000E+00  1.00800000E+00  1.60000000E+01  1.00800000E+00
  1.00800000E+00  1.60000000E+01  1.00800000E+00  1.00800000E+00  1.60000000E+01
  1.00800000E+00  1.00800000E+00  1.60000000E+01  1.00800000E+00  1.00800000E+00
  1.60000000E+01  1.00800000E+00  1.00800000E+00  1.60000000E+01  1.00800000E+00
  1.00800000E+00  1.60000000E+01  1.00800000E+00  1.00800000E+00  1.60000000E+01
  1.00800000E+00  1.00800000E+00  1.60000000E+01  1.00800000E+00  1.00800000E+00
  1.60000000E+01  1.00800000E+00  1.00800000E+00  1.60000000E+01  1.00800000E+00
  1.00800000E+00  1.60000000E+01  1.00800000E+00  1.00800000E+00  1.60000000E+01
  1.00800000E+00  1.00800000E+00  1.60000000E+01  1.00800000E+00  1.00800000E+00
  1.60000000E+01  1.00800000E+00  1.00800000E+00  1.60000000E+01  1.00800000E+00
  1.00800000E+00  1.60000000E+01  1.00800000E+00  1.00800000E+00  1.60000000E+01
  1.00800000E+00  1.00800000E+00  1.60000000E+01  1.00800000E+00  1.00800000E+00
  1.60000000E+01  1.00800000E+00  1.00800000E+00  1.60000000E+01  1.00800000E+00
  1.00800000E+00  1.60000000E+01  1.00800000E+00  1.00800000E+00  1.60000000E+01
  1.00800000E+00  1.00800000E+00  1.60000000E+01  1.00800000E+00  1.00800000E+00
  1.60000000E+01  1.00800000E+00  1.00800000E+00  1.60000000E+01  1.00800000E+00
  1.00800000E+00  1.60000000E+01  1.00800000E+00  1.00800000E+00  1.60000000E+01
  1.00800000E+00  1.00800000E+00  1.60000000E+01  1.00800000E+00  1.00800000E+00
  1.60000000E+01  1.00800000E+00  1.00800000E+00  1.60000000E+01  1.00800000E+00
  1.00800000E+00  1.60000000E+01  1.00800000E+00  1.00800000E+00  1.60000000E+01
  1.00800000E+00  1.00800000E+00  1.60000000E+01  1.00800000E+00  1.00800000E+00
  1.60000000E+01  1.00800000E+00  1.00800000E+00  1.60000000E+01  1.00800000E+00
  1.00800000E+00  1.60000000E+01  1.00800000E+00  1.00800000E+00  1.60000000E+01
  1.00800000E+00  1.00800000E+00  1.60000000E+01  1.00800000E+00  1.00800000E+00
  1.60000000E+01  1.00800000E+00  1.00800000E+00  1.60000000E+01  1.00800000E+00
  1.00800000E+00  1.60000000E+01  1.00800000E+00  1.00800000E+00  1.60000000E+01
  1.00800000E+00  1.00800000E+00  1.60000000E+01  1.00800000E+00  1.00800000E+00
  1.60000000E+01  1.00800000E+00  1.00800000E+00  1.60000000E+01  1.00800000E+00
  1.00800000E+00  1.60000000E+01  1.00800000E+00  1.00800000E+00  1.60000000E+01
  1.00800000E+00  1.00800000E+00  1.60000000E+01  1.00800000E+00  1.00800000E+00
  1.60000000E+01  1.00800000E+00  1.00800000E+00  1.60000000E+01  1.00800000E+00
  1.00800000E+00  1.60000000E+01  1.00800000E+00  1.00800000E+00  1.60000000E+01
  1.00800000E+00  1.00800000E+00  1.60000000E+01  1.00800000E+00  1.00800000E+00
  1.60000000E+01  1.00800000E+00  1.00800000E+00  1.60000000E+01  1.00800000E+00
  1.00800000E+00  1.60000000E+01  1.00800000E+00  1.00800000E+00  1.60000000E+01
  1.00800000E+00  1.00800000E+00  1.60000000E+01  1.00800000E+00  1.00800000E+00
  1.60000000E+01  1.00800000E+00  1.00800000E+00  1.60000000E+01  1.00800000E+00
  1.00800000E+00  1.60000000E+01  1.00800000E+00  1.00800000E+00  1.60000000E+01
  1.00800000E+00  1.00800000E+00  1.60000000E+01  1.00800000E+00  1.00800000E+00
  1.60000000E+01  1.00800000E+00  1.00800000E+00  1.60000000E+01  1.00800000E+00
  1.00800000E+00  1.60000000E+01  1.00800000E+00  1.00800000E+00  1.60000000E+01
  1.00800000E+00  1.00800000E+00  1.60000000E+01  1.00800000E+00  1.00800000E+00
  1.60000000E+01  1.00800000E+00  1.00800000E+00  1.60000000E+01  1.00800000E+00
  1.00800000E+00  1.60000000E+01  1.00800000E+00  1.00800000E+00  1.60000000E+01
  1.00800000E+00  1.00800000E+00  1.60000000E+01  1.00800000E+00  1.00800000E+00
  1.60000000E+01  1.00800000E+00  1.00800000E+00  1.60000000E+01  1.00800000E+00
  1.00800000E+00  1.60000000E+01  1.00800000E+00  1.00800000E+00  1.60000000E+01
  1.00800000E+00  1.00800000E+00  1.60000000E+01  1.00800000E+00  1.00800000E+00
  1.60000000E+01  1.00800000E+00  1.00800000E+00  1.60000000E+01  1.00800000E+00
  1.00800000E+00  1.60000000E+01  1.00800000E+00  1.00800000E+00  1.60000000E+01
  1.00800000E+00  1.00800000E+00  1.60000000E+01  1.00800000E+00  1.00800000E+00
  1.60000000E+01  1.00800000E+00  1.00800000E+00  1.60000000E+01  1.00800000E+00
  1.00800000E+00  1.60000000E+01  1.00800000E+00  1.00800000E+00  1.60000000E+01
  1.00800000E+00  1.00800000E+00  1.60000000E+01  1.00800000E+00  1.00800000E+00
  1.60000000E+01  1.00800000E+00  1.00800000E+00  1.60000000E+01  1.00800000E+00
  1.00800000E+00  1.60000000E+01  1.00800000E+00  1.00800000E+00  1.60000000E+01
  1.00800000E+00  1.00800000E+00  1.60000000E+01  1.00800000E+00  1.00800000E+00
  1.60000000E+01  1.00800000E+00  1.00800000E+00  1.60000000E+01  1.00800000E+00
  1.00800000E+00  1.60000000E+01  1.00800000E+00  1.00800000E+00  1.60000000E+01
  1.00800000E+00  1.00800000E+00  1.60000000E+01  1.00800000E+00  1.00800000E+00
  1.60000000E+01  1.00800000E+00  1.00800000E+00  1.60000000E+01  1.00800000E+00
  1.00800000E+00  1.60000000E+01  1.00800000E+00  1.00800000E+00  1.60000000E+01
  1.00800000E+00  1.00800000E+00  1.60000000E+01  1.00800000E+00  1.00800000E+00
  1.60000000E+01  1.00800000E+00  1.00800000E+00  1.60000000E+01  1.00800000E+00
  1.00800000E+00  1.60000000E+01  1.00800000E+00  1.00800000E+00  1.60000000E+01
  1.00800000E+00  1.00800000E+00  1.60000000E+01  1.00800000E+00  1.00800000E+00
  1.60000000E+01  1.00800000E+00  1.00800000E+00  1.60000000E+01  1.00800000E+00
  1.00800000E+00  1.60000000E+01  1.00800000E+00  1.00800000E+00  1.60000000E+01
  1.00800000E+00  1.00800000E+00  1.60000000E+01  1.00800000E+00  1.00800000E+00
  1.60000000E+01  1.00800000E+00  1.00800000E+00  1.60000000E+01  1.00800000E+00
  1.00800000E+00  1.60000000E+01  1.00800000E+00  1.00800000E+00  1.60000000E+01
  1.00800000E+00  1.00800000E+00  1.60000000E+01  1.00800000E+00  1.00800000E+00
  1.60000000E+01  1.00800000E+00  1.00800000E+00  1.60000000E+01  1.00800000E+00
  1.00800000E+00  1.60000000E+01  1.00800000E+00  1.00800000E+00  1.60000000E+01
  1.00800000E+00  1.00800000E+00  1.60000000E+01  1.00800000E+00  1.00800000E+00
  1.60000000E+01  1.00800000E+00  1.00800000E+00  1.60000000E+01  1.00800000E+00
  1.00800000E+00  1.60000000E+01  1.00800000E+00  1.00800000E+00  1.60000000E+01
  1.00800000E+00  1.00800000E+00  1.60000000E+01  1.00800000E+00  1.00800000E+00
  1.60000000E+01  1.00800000E+00  1.00800000E+00  1.60000000E+01  1.00800000E+00
  1.00800000E+00  1.60000000E+01  1.00800000E+00  1.00800000E+00  1.60000000E+01
  1.00800000E+00  1.00800000E+00  1.60000000E+01  1.00800000E+00  1.00800000E+00
  1.60000000E+01  1.00800000E+00  1.00800000E+00  1.60000000E+01  1.00800000E+00
  1.00800000E+00  1.60000000E+01  1.00800000E+00  1.00800000E+00  1.60000000E+01
  1.00800000E+00  1.00800000E+00  1.60000000E+01  1.00800000E+00  1.00800000E+00
  1.60000000E+01  1.00800000E+00  1.00800000E+00  1.60000000E+01  1.00800000E+00
  1.00800000E+00  1.60000000E+01  1.00800000E+00  1.00800000E+00  1.60000000E+01
  1.00800000E+00  1.00800000E+00  1.60000000E+01  1.00800000E+00  1.00800000E+00
  1.60000000E+01  1.00800000E+00  1.00800000E+00  1.60000000E+01  1.00800000E+00
  1.00800000E+00  1.60000000E+01  1.00800000E+00  1.00800000E+00  1.60000000E+01
  1.00800000E+00  1.00800000E+00  1.60000000E+01  1.00800000E+00  1.00800000E+00
  1.60000000E+01  1.00800000E+00  1.00800000E+00  1.60000000E+01  1.00800000E+00
  1.00800000E+00  1.60000000E+01  1.00800000E+00  1.00800000E+00  1.60000000E+01
  1.00800000E+00  1.00800000E+00  1.60000000E+01  1.00800000E+00  1.00800000E+00
  1.60000000E+01  1.00800000E+00  1.00800000E+00  1.60000000E+01  1.00800000E+00
  1.00800000E+00  1.60000000E+01  1.00800000E+00  1.00800000E+00  1.60000000E+01
  1.00800000E+00  1.00800000E+00  1.60000000E+01  1.00800000E+00  1.00800000E+00
  1.60000000E+01  1.00800000E+00  1.00800000E+00  1.60000000E+01  1.00800000E+00
  1.00800000E+00  1.60000000E+01  1.00800000E+00  1.00800000E+00  1.60000000E+01
  1.00800000E+00  1.00800000E+00  1.60000000E+01  1.00800000E+00  1.00800000E+00
  1.60000000E+01  1.00800000E+00  1.00800000E+00  1.60000000E+01  1.00800000E+00
  1.00800000E+00  1.60000000E+01  1.00800000E+00  1.00800000E+00  1.60000000E+01
  1.00800000E+00  1.00800000E+00  1.60000000E+01  1.00800000E+00  1.00800000E+00
  1.60000000E+01  1.00800000E+00  1.00800000E+00  1.60000000E+01  1.00800000E+00
  1.00800000E+00  1.60000000E+01  1.00800000E+00  1.00800000E+00  1.60000000E+01
  1.00800000E+00  1.00800000E+00  1.60000000E+01  1.00800000E+00  1.00800000E+00
  1.60000000E+01  1.00800000E+00  1.00800000E+00  1.60000000E+01  1.00800000E+00
  1.00800000E+00  1.60000000E+01  1.00800000E+00  1.00800000E+00  1.60000000E+01
  1.00800000E+00  1.00800000E+00  1.60000000E+01  1.00800000E+00  1.00800000E+00
  1.60000000E+01  1.00800000E+00  1.00800000E+00  1.60000000E+01  1.00800000E+00
  1.00800000E+00  1.60000000E+01  1.00800000E+00  1.00800000E+00  1.60000000E+01
  1.00800000E+00  1.00800000E+00  1.60000000E+01  1.00800000E+00  1.00800000E+00
  1.60000000E+01  1.00800000E+00  1.00800000E+00  1.60000000E+01  1.00800000E+00
  1.00800000E+00  1.60000000E+01  1.00800000E+00  1.00800000E+00  1.60000000E+01
  1.00800000E+00  1.00800000E+00  1.60000000E+01  1.00800000E+00  1.00800000E+00
  1.60000000E+01  1.00800000E+00  1.00800000E+00  1.60000000E+01  1.00800000E+00
  1.00800000E+00  1.60000000E+01  1.00800000E+00  1.00800000E+00  1.60000000E+01
  1.00800000E+00  1.00800000E+00  1.60000000E+01  1.00800000E+00  1.00800000E+00
  1.60000000E+01  1.00800000E+00  1.00800000E+00  1.60000000E+01  1.00800000E+00
  1.00800000E+00  1.60000000E+01  1.00800000E+00  1.00800000E+00  1.60000000E+01
  1.00800000E+00  1.00800000E+00  1.60000000E+01  1.00800000E+00  1.00800000E+00
  1.60000000E+01  1.00800000E+00  1.00800000E+00  1.60000000E+01  1.00800000E+00
  1.00800000E+00  1.60000000E+01  1.00800000E+00  1.00800000E+00  1.60000000E+01
  1.00800000E+00  1.00800000E+00  1.60000000E+01  1.00800000E+00  1.00800000E+00
  1.60000000E+01  1.00800000E+00  1.00800000E+00  1.60000000E+01  1.00800000E+00
  1.00800000E+00  1.60000000E+01  1.00800000E+00  1.00800000E+00  1.60000000E+01
  1.00800000E+00  1.00800000E+00  1.60000000E+01  1.00800000E+00  1.00800000E+00
  1.60000000E+01  1.00800000E+00  1.00800000E+00  1.60000000E+01  1.00800000E+00
  1.00800000E+00  1.60000000E+01  1.00800000E+00  1.00800000E+00  1.60000000E+01
  1.00800000E+00  1.00800000E+00  1.60000000E+01  1.00800000E+00  1.00800000E+00
  1.60000000E+01  1.00800000E+00  1.00800000E+00  1.60000000E+01  1.00800000E+00
  1.00800000E+00  1.60000000E+01  1.00800000E+00  1.00800000E+00  1.60000000E+01
  1.00800000E+00  1.00800000E+00  1.60000000E+01  1.00800000E+00  1.00800000E+00
  1.60000000E+01  1.00800000E+00  1.00800000E+00  1.60000000E+01  1.00800000E+00
  1.00800000E+00  1.60000000E+01  1.00800000E+00  1.00800000E+00  1.60000000E+01
  1.00800000E+00  1.00800000E+00  1.60000000E+01  1.00800000E+00  1.00800000E+00
  1.60000000E+01  1.00800000E+00  1.00800000E+00  1.60000000E+01  1.00800000E+00
  1.00800000E+00  1.60000000E+01  1.00800000E+00  1.00800000E+00  1.60000000E+01
  1.00800000E+00  1.00800000E+00  1.60000000E+01  1.00800000E+00  1.00800000E+00
  1.60000000E+01  1.00800000E+00  1.00800000E+00  1.60000000E+01  1.00800000E+00
  1.00800000E+00  1.60000000E+01  1.00800000E+00  1.00800000E+00  1.60000000E+01
  1.00800000E+00  1.00800000E+00  1.60000000E+01  1.00800000E+00  1.00800000E+00
  1.60000000E+01  1.00800000E+00  1.00800000E+00  1.60000000E+01  1.00800000E+00
  1.00800000E+00  1.60000000E+01  1.00800000E+00  1.00800000E+00  1.60000000E+01
  1.00800000E+00  1.00800000E+00  1.60000000E+01  1.00800000E+00  1.00800000E+00
  1.60000000E+01  1.00800000E+00  1.00800000E+00  1.60000000E+01  1.00800000E+00
  1.00800000E+00  1.60000000E+01  1.00800000E+00  1.00800000E+00  1.60000000E+01
  1.00800000E+00  1.00800000E+00  1.60000000E+01  1.00800000E+00  1.00800000E+00
  1.60000000E+01  1.00800000E+00  1.00800000E+00  1.60000000E+01  1.00800000E+00
  1.00800000E+00  1.60000000E+01  1.00800000E+00  1.00800000E+00  1.60000000E+01
  1.00800000E+00  1.00800000E+00  1.60000000E+01  1.00800000E+00  1.00800000E+00
  1.60000000E+01  1.00800000E+00  1.00800000E+00  1.60000000E+01  1.00800000E+00
  1.00800000E+00  1.60000000E+01  1.00800000E+00  1.00800000E+00  1.60000000E+01
  1.00800000E+00  1.00800000E+00  1.60000000E+01  1.00800000E+00  1.00800000E+00
  1.60000000E+01  1.00800000E+00  1.00800000E+00  1.60000000E+01  1.00800000E+00
  1.00800000E+00  1.60000000E+01  1.00800000E+00  1.00800000E+00  1.60000000E+01
  1.00800000E+00  1.00800000E+00  1.60000000E+01  1.00800000E+00  1.00800000E+00
  1.60000000E+01  1.00800000E+00  1.00800000E+00  1.60000000E+01  1.00800000E+00
  1.00800000E+00  1.60000000E+01  1.00800000E+00  1.00800000E+00  1.60000000E+01
  1.00800000E+00  1.00800000E+00  1.60000000E+01  1.00800000E+00  1.00800000E+00
  1.60000000E+01  1.00800000E+00  1.00800000E+00  1.60000000E+01  1.00800000E+00
  1.00800000E+00  1.60000000E+01  1.00800000E+00  1.00800000E+00  1.60000000E+01
  1.00800000E+00  1.00800000E+00  1.60000000E+01  1.00800000E+00  1.00800000E+00
  1.60000000E+01  1.00800000E+00  1.00800000E+00  1.60000000E+01  1.00800000E+00
  1.00800000E+00  1.60000000E+01  1.00800000E+00  1.00800000E+00  1.60000000E+01
  1.00800000E+00  1.00800000E+00  1.60000000E+01  1.00800000E+00  1.00800000E+00
  1.60000000E+01  1.00800000E+00  1.00800000E+00  1.60000000E+01  1.00800000E+00
  1.00800000E+00  1.60000000E+01  1.00800000E+00  1.00800000E+00  1.60000000E+01
  1.00800000E+00  1.00800000E+00  1.60000000E+01  1.00800000E+00  1.00800000E+00
  1.60000000E+01  1.00800000E+00  1.00800000E+00  1.60000000E+01  1.00800000E+00
  1.00800000E+00  1.60000000E+01  1.00800000E+00  1.00800000E+00  1.60000000E+01
  1.00800000E+00  1.00800000E+00  1.60000000E+01  1.00800000E+00  1.00800000E+00
  1.60000000E+01  1.00800000E+00  1.00800000E+00  1.60000000E+01  1.00800000E+00
  1.00800000E+00  1.60000000E+01  1.00800000E+00  1.00800000E+00  1.60000000E+01
  1.00800000E+00  1.00800000E+00  1.60000000E+01  1.00800000E+00  1.00800000E+00
  1.60000000E+01  1.00800000E+00  1.00800000E+00  1.60000000E+01  1.00800000E+00
  1.00800000E+00  1.60000000E+01  1.00800000E+00  1.00800000E+00  1.60000000E+01
  1.00800000E+00  1.00800000E+00  1.60000000E+01  1.00800000E+00  1.00800000E+00
  1.60000000E+01  1.00800000E+00  1.00800000E+00  1.60000000E+01  1.00800000E+00
  1.00800000E+00  1.60000000E+01  1.00800000E+00  1.00800000E+00  1.60000000E+01
  1.00800000E+00  1.00800000E+00  1.60000000E+01  1.00800000E+00  1.00800000E+00
  1.60000000E+01  1.00800000E+00  1.00800000E+00  1.60000000E+01  1.00800000E+00
  1.00800000E+00  1.60000000E+01  1.00800000E+00  1.00800000E+00  1.60000000E+01
  1.00800000E+00  1.00800000E+00  1.60000000E+01  1.00800000E+00  1.00800000E+00
  1.60000000E+01  1.00800000E+00  1.00800000E+00  1.60000000E+01  1.00800000E+00
  1.00800000E+00  1.60000000E+01  1.00800000E+00  1.00800000E+00  1.60000000E+01
  1.00800000E+00  1.00800000E+00  1.60000000E+01  1.00800000E+00  1.00800000E+00
  1.60000000E+01  1.00800000E+00  1.00800000E+00  1.60000000E+01  1.00800000E+00
  1.00800000E+00  1.60000000E+01  1.00800000E+00  1.00800000E+00  1.60000000E+01
  1.00800000E+00  1.00800000E+00  1.60000000E+01  1.00800000E+00  1.00800000E+00
  1.60000000E+01  1.00800000E+00  1.00800000E+00  1.60000000E+01  1.00800000E+00
  1.00800000E+00  1.60000000E+01  1.00800000E+00  1.00800000E+00  1.60000000E+01
  1.00800000E+00  1.00800000E+00  1.60000000E+01  1.00800000E+00  1.00800000E+00
  1.60000000E+01  1.00800000E+00  1.00800000E+00  1.60000000E+01  1.00800000E+00
  1.00800000E+00  1.60000000E+01  1.00800000E+00  1.00800000E+00  1.60000000E+01
  1.00800000E+00  1.00800000E+00  1.60000000E+01  1.00800000E+00  1.00800000E+00
  1.60000000E+01  1.00800000E+00  1.00800000E+00  1.60000000E+01  1.00800000E+00
  1.00800000E+00  1.60000000E+01  1.00800000E+00  1.00800000E+00  1.60000000E+01
  1.00800000E+00  1.00800000E+00  1.60000000E+01  1.00800000E+00  1.00800000E+00
  1.60000000E+01  1.00800000E+00  1.00800000E+00  1.60000000E+01  1.00800000E+00
  1.00800000E+00  1.60000000E+01  1.00800000E+00  1.00800000E+00  1.60000000E+01
  1.00800000E+00  1.00800000E+00  1.60000000E+01  1.00800000E+00  1.00800000E+00
  1.60000000E+01  1.00800000E+00  1.00800000E+00  1.60000000E+01  1.00800000E+00
  1.00800000E+00  1.60000000E+01  1.00800000E+00  1.00800000E+00  1.60000000E+01
  1.00800000E+00  1.00800000E+00  1.60000000E+01  1.00800000E+00  1.00800000E+00
  1.60000000E+01  1.00800000E+00  1.00800000E+00  1.60000000E+01  1.00800000E+00
  1.00800000E+00  1.60000000E+01  1.00800000E+00  1.00800000E+00  1.60000000E+01
  1.00800000E+00  1.00800000E+00  1.60000000E+01  1.00800000E+00  1.00800000E+00
  1.60000000E+01  1.00800000E+00  1.00800000E+00  1.60000000E+01  1.00800000E+00
  1.00800000E+00  1.60000000E+01  1.00800000E+00  1.00800000E+00  1.60000000E+01
  1.00800000E+00  1.00800000E+00  1.60000000E+01  1.00800000E+00  1.00800000E+00
  1.60000000E+01  1.00800000E+00  1.00800000E+00  1.60000000E+01  1.00800000E+00
  1.00800000E+00  1.60000000E+01  1.00800000E+00  1.00800000E+00  1.60000000E+01
  1.00800000E+00  1.00800000E+00  1.60000000E+01  1.00800000E+00  1.00800000E+00
  1.60000000E+01  1.00800000E+00  1.00800000E+00  1.60000000E+01  1.00800000E+00
  1.00800000E+00  1.60000000E+01  1.00800000E+00  1.00800000E+00  1.60000000E+01
  1.00800000E+00  1.00800000E+00  1.60000000E+01  1.00800000E+00  1.00800000E+00
  1.60000000E+01  1.00800000E+00  1.00800000E+00  1.60000000E+01  1.00800000E+00
  1.00800000E+00  1.60000000E+01  1.00800000E+00  1.00800000E+00  1.60000000E+01
  1.00800000E+00  1.00800000E+00  1.60000000E+01  1.00800000E+00  1.00800000E+00
  1.60000000E+01  1.00800000E+00  1.00800000E+00  1.60000000E+01  1.00800000E+00
  1.00800000E+00  1.60000000E+01  1.00800000E+00  1.00800000E+00  1.60000000E+01
  1.00800000E+00  1.00800000E+00  1.60000000E+01  1.00800000E+00  1.00800000E+00
  1.60000000E+01  1.00800000E+00  1.00800000E+00  1.60000000E+01  1.00800000E+00
  1.00800000E+00  1.60000000E+01  1.00800000E+00  1.00800000E+00  1.60000000E+01
  1.00800000E+00  1.00800000E+00  1.60000000E+01  1.00800000E+00  1.00800000E+00
  1.60000000E+01  1.00800000E+00  1.00800000E+00  1.60000000E+01  1.00800000E+00
  1.00800000E+00  1.60000000E+01  1.00800000E+00  1.00800000E+00  1.60000000E+01
  1.00800000E+00  1.00800000E+00  1.60000000E+01  1.00800000E+00  1.00800000E+00
  1.60000000E+01  1.00800000E+00  1.00800000E+00  1.60000000E+01  1.00800000E+00
  1.00800000E+00  1.60000000E+01  1.00800000E+00  1.00800000E+00  1.60000000E+01
  1.00800000E+00  1.00800000E+00  1.60000000E+01  1.00800000E+00  1.00800000E+00
  1.60000000E+01  1.00800000E+00  1.00800000E+00  1.60000000E+01  1.00800000E+00
  1.00800000E+00  1.60000000E+01  1.00800000E+00  1.00800000E+00  1.60000000E+01
  1.00800000E+00  1.00800000E+00  1.60000000E+01  1.00800000E+00  1.00800000E+00
  1.60000000E+01  1.00800000E+00  1.00800000E+00  1.60000000E+01  1.00800000E+00
  1.00800000E+00  1.60000000E+01  1.00800000E+00  1.00800000E+00  1.60000000E+01
  1.00800000E+00  1.00800000E+00  1.60000000E+01  1.00800000E+00  1.00800000E+00
  1.60000000E+01  1.00800000E+00  1.00800000E+00  1.60000000E+01  1.00800000E+00
  1.00800000E+00  1.60000000E+01  1.00800000E+00  1.00800000E+00  1.60000000E+01
  1.00800000E+00  1.00800000E+00  1.60000000E+01  1.00800000E+00  1.00800000E+00
  1.60000000E+01  1.00800000E+00  1.00800000E+00  1.60000000E+01  1.00800000E+00
  1.00800000E+00  1.60000000E+01  1.00800000E+00  1.00800000E+00  1.60000000E+01
  1.00800000E+00  1.00800000E+00  1.60000000E+01  1.00800000E+00  1.00800000E+00
  1.60000000E+01  1.00800000E+00  1.00800000E+00  1.60000000E+01  1.00800000E+00
  1.00800000E+00  1.60000000E+01  1.00800000E+00  1.00800000E+00  1.60000000E+01
  1.00800000E+00  1.00800000E+00  1.60000000E+01  1.00800000E+00  1.00800000E+00
  1.60000000E+01  1.00800000E+00  1.00800000E+00  1.60000000E+01  1.00800000E+00
  1.00800000E+00  1.60000000E+01  1.00800000E+00  1.00800000E+00  1.60000000E+01
  1.00800000E+00  1.00800000E+00  1.60000000E+01  1.00800000E+00  1.00800000E+00
  1.60000000E+01  1.00800000E+00  1.00800000E+00  1.60000000E+01  1.00800000E+00
  1.00800000E+00  1.60000000E+01  1.00800000E+00  1.00800000E+00  1.60000000E+01
  1.00800000E+00  1.00800000E+00  1.60000000E+01  1.00800000E+00  1.00800000E+00
  1.60000000E+01  1.00800000E+00  1.00800000E+00  1.60000000E+01  1.00800000E+00
  1.00800000E+00  1.60000000E+01  1.00800000E+00  1.00800000E+00  1.60000000E+01
  1.00800000E+00  1.00800000E+00  1.60000000E+01  1.00800000E+00  1.00800000E+00
  1.60000000E+01  1.00800000E+00  1.00800000E+00  1.60000000E+01  1.00800000E+00
  1.00800000E+00  1.60000000E+01  1.00800000E+00  1.00800000E+00  1.60000000E+01
  1.00800000E+00  1.00800000E+00  1.60000000E+01  1.00800000E+00  1.00800000E+00
  1.60000000E+01  1.00800000E+00  1.00800000E+00  1.60000000E+01  1.00800000E+00
  1.00800000E+00  1.60000000E+01  1.00800000E+00  1.00800000E+00  1.60000000E+01
  1.00800000E+00  1.00800000E+00  1.60000000E+01  1.00800000E+00  1.00800000E+00
  1.60000000E+01  1.00800000E+00  1.00800000E+00  1.60000000E+01  1.00800000E+00
  1.00800000E+00  1.60000000E+01  1.00800000E+00  1.00800000E+00  1.60000000E+01
  1.00800000E+00  1.00800000E+00  1.60000000E+01  1.00800000E+00  1.00800000E+00
  1.60000000E+01  1.00800000E+00  1.00800000E+00  1.60000000E+01  1.00800000E+00
  1.00800000E+00  1.60000000E+01  1.00800000E+00  1.00800000E+00  1.60000000E+01
  1.00800000E+00  1.00800000E+00  1.60000000E+01  1.00800000E+00  1.00800000E+00
  1.60000000E+01  1.00800000E+00  1.00800000E+00  1.60000000E+01  1.00800000E+00
  1.00800000E+00  1.60000000E+01  1.00800000E+00  1.00800000E+00  1.60000000E+01
  1.00800000E+00  1.00800000E+00  1.60000000E+01  1.00800000E+00  1.00800000E+00
  1.60000000E+01  1.00800000E+00  1.00800000E+00  1.60000000E+01  1.00800000E+00
  1.00800000E+00  1.60000000E+01  1.00800000E+00  1.00800000E+00  1.60000000E+01
  1.00800000E+00  1.00800000E+00  1.60000000E+01  1.00800000E+00  1.00800000E+00
  1.60000000E+01  1.00800000E+00  1.00800000E+00  1.60000000E+01  1.00800000E+00
  1.00800000E+00  1.60000000E+01  1.00800000E+00  1.00800000E+00  1.60000000E+01
  1.00800000E+00  1.00800000E+00  1.60000000E+01  1.00800000E+00  1.00800000E+00
  1.60000000E+01  1.00800000E+00  1.00800000E+00  1.60000000E+01  1.00800000E+00
  1.00800000E+00  1.60000000E+01  1.00800000E+00  1.00800000E+00  1.60000000E+01
  1.00800000E+00  1.00800000E+00  1.60000000E+01  1.00800000E+00  1.00800000E+00
  1.60000000E+01  1.00800000E+00  1.00800000E+00  1.60000000E+01  1.00800000E+00
  1.00800000E+00  1.60000000E+01  1.00800000E+00  1.00800000E+00  1.60000000E+01
  1.00800000E+00  1.00800000E+00  1.60000000E+01  1.00800000E+00  1.00800000E+00
  1.60000000E+01  1.00800000E+00  1.00800000E+00  1.60000000E+01  1.00800000E+00
  1.00800000E+00  1.60000000E+01  1.00800000E+00  1.00800000E+00  1.60000000E+01
  1.00800000E+00  1.00800000E+00  1.60000000E+01  1.00800000E+00  1.00800000E+00
  1.60000000E+01  1.00800000E+00  1.00800000E+00  1.60000000E+01  1.00800000E+00
  1.00800000E+00  1.60000000E+01  1.00800000E+00  1.00800000E+00  1.60000000E+01
  1.00800000E+00  1.00800000E+00  1.60000000E+01  1.00800000E+00  1.00800000E+00
  1.60000000E+01  1.00800000E+00  1.00800000E+00  1.60000000E+01  1.00800000E+00
  1.00800000E+00  1.60000000E+01  1.00800000E+00  1.00800000E+00  1.60000000E+01
  1.00800000E+00  1.00800000E+00  1.60000000E+01  1.00800000E+00  1.00800000E+00
  1.60000000E+01  1.00800000E+00  1.00800000E+00  1.60000000E+01  1.00800000E+00
  1.00800000E+00  1.60000000E+01  1.00800000E+00  1.00800000E+00  1.60000000E+01
  1.00800000E+00  1.00800000E+00  1.60000000E+01  1.00800000E+00  1.00800000E+00
  1.60000000E+01  1.00800000E+00  1.00800000E+00  1.60000000E+01  1.00800000E+00
  1.00800000E+00  1.60000000E+01  1.00800000E+00  1.00800000E+00  1.60000000E+01
  1.00800000E+00  1.00800000E+00  1.60000000E+01  1.00800000E+00  1.00800000E+00
  1.60000000E+01  1.00800000E+00  1.00800000E+00  1.60000000E+01  1.00800000E+00
  1.00800000E+00  1.60000000E+01  1.00800000E+00  1.00800000E+00  1.60000000E+01
  1.00800000E+00  1.00800000E+00  1.60000000E+01  1.00800000E+00  1.00800000E+00
  1.60000000E+01  1.00800000E+00  1.00800000E+00  1.60000000E+01  1.00800000E+00
  1.00800000E+00  1.60000000E+01  1.00800000E+00  1.00800000E+00  1.60000000E+01
  1.00800000E+00  1.00800000E+00  1.60000000E+01  1.00800000E+00  1.00800000E+00
  1.60000000E+01  1.00800000E+00  1.00800000E+00  1.60000000E+01  1.00800000E+00
  1.00800000E+00  1.60000000E+01  1.00800000E+00  1.00800000E+00  1.60000000E+01
  1.00800000E+00  1.00800000E+00  1.60000000E+01  1.00800000E+00  1.00800000E+00
  1.60000000E+01  1.00800000E+00  1.00800000E+00  1.60000000E+01  1.00800000E+00
  1.00800000E+00  1.60000000E+01  1.00800000E+00  1.00800000E+00  1.60000000E+01
  1.00800000E+00  1.00800000E+00  1.60000000E+01  1.00800000E+00  1.00800000E+00
  1.60000000E+01  1.00800000E+00  1.00800000E+00  1.60000000E+01  1.00800000E+00
  1.00800000E+00  1.60000000E+01  1.00800000E+00  1.00800000E+00  1.60000000E+01
  1.00800000E+00  1.00800000E+00  1.60000000E+01  1.00800000E+00  1.00800000E+00
  1.60000000E+01  1.00800000E+00  1.00800000E+00  1.60000000E+01  1.00800000E+00
  1.00800000E+00  1.60000000E+01  1.00800000E+00  1.00800000E+00  1.60000000E+01
  1.00800000E+00  1.00800000E+00  1.60000000E+01  1.00800000E+00  1.00800000E+00
  1.60000000E+01  1.00800000E+00  1.00800000E+00  1.60000000E+01  1.00800000E+00
  1.00800000E+00  1.60000000E+01  1.00800000E+00  1.00800000E+00  1.60000000E+01
  1.00800000E+00  1.00800000E+00  1.60000000E+01  1.00800000E+00  1.00800000E+00
  1.60000000E+01  1.00800000E+00  1.00800000E+00  1.60000000E+01  1.00800000E+00
  1.00800000E+00  1.60000000E+01  1.00800000E+00  1.00800000E+00  1.60000000E+01
  1.00800000E+00  1.00800000E+00  1.60000000E+01  1.00800000E+00  1.00800000E+00
  1.60000000E+01  1.00800000E+00  1.00800000E+00  1.60000000E+01  1.00800000E+00
  1.00800000E+00  1.60000000E+01  1.00800000E+00  1.00800000E+00  1.60000000E+01
  1.00800000E+00  1.00800000E+00  1.60000000E+01  1.00800000E+00  1.00800000E+00
  1.60000000E+01  1.00800000E+00  1.00800000E+00  1.60000000E+01  1.00800000E+00
  1.00800000E+00  1.60000000E+01  1.00800000E+00  1.00800000E+00  1.60000000E+01
  1.00800000E+00  1.00800000E+00  1.60000000E+01  1.00800000E+00  1.00800000E+00
  1.60000000E+01  1.00800000E+00  1.00800000E+00  1.60000000E+01  1.00800000E+00
  1.00800000E+00  1.60000000E+01  1.00800000E+00  1.00800000E+00  1.60000000E+01
  1.00800000E+00  1.00800000E+00  1.60000000E+01  1.00800000E+00  1.00800000E+00
  1.60000000E+01  1.00800000E+00  1.00800000E+00  1.60000000E+01  1.00800000E+00
  1.00800000E+00  1.60000000E+01  1.00800000E+00  1.00800000E+00  1.60000000E+01
  1.00800000E+00  1.00800000E+00  1.60000000E+01  1.00800000E+00  1.00800000E+00
  1.60000000E+01  1.00800000E+00  1.00800000E+00  1.60000000E+01  1.00800000E+00
  1.00800000E+00  1.60000000E+01  1.00800000E+00  1.00800000E+00  1.60000000E+01
  1.00800000E+00  1.00800000E+00  1.60000000E+01  1.00800000E+00  1.00800000E+00
  1.60000000E+01  1.00800000E+00  1.00800000E+00  1.60000000E+01  1.00800000E+00
  1.00800000E+00  1.60000000E+01  1.00800000E+00  1.00800000E+00  1.60000000E+01
  1.00800000E+00  1.00800000E+00  1.60000000E+01  1.00800000E+00  1.00800000E+00
  1.60000000E+01  1.00800000E+00  1.00800000E+00  1.60000000E+01  1.00800000E+00
  1.00800000E+00  1.60000000E+01  1.00800000E+00  1.00800000E+00  1.60000000E+01
  1.00800000E+00  1.00800000E+00  1.60000000E+01  1.00800000E+00  1.00800000E+00
  1.60000000E+01  1.00800000E+00  1.00800000E+00  1.60000000E+01  1.00800000E+00
  1.00800000E+00  1.60000000E+01  1.00800000E+00  1.00800000E+00  1.60000000E+01
  1.00800000E+00  1.00800000E+00  1.60000000E+01  1.00800000E+00  1.00800000E+00
  1.60000000E+01  1.00800000E+00  1.00800000E+00  1.60000000E+01  1.00800000E+00
  1.00800000E+00  1.60000000E+01  1.00800000E+00  1.00800000E+00  1.60000000E+01
  1.00800000E+00  1.00800000E+00  1.60000000E+01  1.00800000E+00  1.00800000E+00
  1.60000000E+01  1.00800000E+00  1.00800000E+00  1.60000000E+01  1.00800000E+00
  1.00800000E+00  1.60000000E+01  1.00800000E+00  1.00800000E+00  1.60000000E+01
  1.00800000E+00  1.00800000E+00  1.60000000E+01  1.00800000E+00  1.00800000E+00
  1.60000000E+01  1.00800000E+00  1.00800000E+00  1.60000000E+01  1.00800000E+00
  1.00800000E+00  1.60000000E+01  1.00800000E+00  1.00800000E+00  1.60000000E+01
  1.00800000E+00  1.00800000E+00  1.60000000E+01  1.00800000E+00  1.00800000E+00
  1.60000000E+01  1.00800000E+00  1.00800000E+00  1.60000000E+01  1.00800000E+00
  1.00800000E+00  1.60000000E+01  1.00800000E+00  1.00800000E+00  1.60000000E+01
  1.00800000E+00  1.00800000E+00  1.60000000E+01  1.00800000E+00  1.00800000E+00
  1.60000000E+01  1.00800000E+00  1.00800000E+00  1.60000000E+01  1.00800000E+00
  1.00800000E+00  1.60000000E+01  1.00800000E+00  1.00800000E+00  1.60000000E+01
  1.00800000E+00  1.00800000E+00  1.60000000E+01  1.00800000E+00  1.00800000E+00
  1.60000000E+01  1.00800000E+00  1.00800000E+00  1.60000000E+01  1.00800000E+00
  1.00800000E+00  1.60000000E+01  1.00800000E+00  1.00800000E+00  1.60000000E+01
  1.00800000E+00  1.00800000E+00  1.60000000E+01  1.00800000E+00  1.00800000E+00
  1.60000000E+01  1.00800000E+00  1.00800000E+00  1.60000000E+01  1.00800000E+00
  1.00800000E+00  1.60000000E+01  1.00800000E+00  1.00800000E+00  1.60000000E+01
  1.00800000E+00  1.00800000E+00  1.60000000E+01  1.00800000E+00  1.00800000E+00
  1.60000000E+01  1.00800000E+00  1.00800000E+00  1.60000000E+01  1.00800000E+00
  1.00800000E+00  1.60000000E+01  1.00800000E+00  1.00800000E+00  1.60000000E+01
  1.00800000E+00  1.00800000E+00  1.60000000E+01  1.00800000E+00  1.00800000E+00
  1.60000000E+01  1.00800000E+00  1.00800000E+00  1.60000000E+01  1.00800000E+00
  1.00800000E+00  1.60000000E+01  1.00800000E+00  1.00800000E+00  1.60000000E+01
  1.00800000E+00  1.00800000E+00  1.60000000E+01  1.00800000E+00  1.00800000E+00
  1.60000000E+01  1.00800000E+00  1.00800000E+00  1.60000000E+01  1.00800000E+00
  1.00800000E+00  1.60000000E+01  1.00800000E+00  1.00800000E+00  1.60000000E+01
  1.00800000E+00  1.00800000E+00  1.60000000E+01  1.00800000E+00  1.00800000E+00
  1.60000000E+01  1.00800000E+00  1.00800000E+00  1.60000000E+01  1.00800000E+00
  1.00800000E+00  1.60000000E+01  1.00800000E+00  1.00800000E+00  1.60000000E+01
  1.00800000E+00  1.00800000E+00  1.60000000E+01  1.00800000E+00  1.00800000E+00
  1.60000000E+01  1.00800000E+00  1.00800000E+00  1.60000000E+01  1.00800000E+00
  1.00800000E+00  1.60000000E+01  1.00800000E+00  1.00800000E+00  1.60000000E+01
  1.00800000E+00  1.00800000E+00  1.60000000E+01  1.00800000E+00  1.00800000E+00
  1.60000000E+01  1.00800000E+00  1.00800000E+00  1.60000000E+01  1.00800000E+00
  1.00800000E+00  1.60000000E+01  1.00800000E+00  1.00800000E+00  1.60000000E+01
  1.00800000E+00  1.00800000E+00  1.60000000E+01  1.00800000E+00  1.00800000E+00
  1.60000000E+01  1.00800000E+00  1.00800000E+00  1.60000000E+01  1.00800000E+00
  1.00800000E+00  1.60000000E+01  1.00800000E+00  1.00800000E+00  1.60000000E+01
  1.00800000E+00  1.00800000E+00  1.60000000E+01  1.00800000E+00  1.00800000E+00
  1.60000000E+01  1.00800000E+00  1.00800000E+00  1.60000000E+01  1.00800000E+00
  1.00800000E+00  1.60000000E+01  1.00800000E+00  1.00800000E+00  1.60000000E+01
  1.00800000E+00  1.00800000E+00  1.60000000E+01  1.00800000E+00  1.00800000E+00
  1.60000000E+01  1.00800000E+00  1.00800000E+00  1.60000000E+01  1.00800000E+00
  1.00800000E+00  1.60000000E+01  1.00800000E+00  1.00800000E+00  1.60000000E+01
  1.00800000E+00  1.00800000E+00  1.60000000E+01  1.00800000E+00  1.00800000E+00
  1.60000000E+01  1.00800000E+00  1.00800000E+00  1.60000000E+01  1.00800000E+00
  1.00800000E+00  1.60000000E+01  1.00800000E+00  1.00800000E+00  1.60000000E+01
  1.00800000E+00  1.00800000E+00  1.60000000E+01  1.00800000E+00  1.00800000E+00
  1.60000000E+01  1.00800000E+00  1.00800000E+00  1.60000000E+01  1.00800000E+00
  1.00800000E+00  1.60000000E+01  1.00800000E+00  1.00800000E+00  1.60000000E+01
  1.00800000E+00  1.00800000E+00  1.60000000E+01  1.00800000E+00  1.00800000E+00
  1.60000000E+01  1.00800000E+00  1.00800000E+00  1.60000000E+01  1.00800000E+00
  1.00800000E+00  1.60000000E+01  1.00800000E+00  1.00800000E+00  1.60000000E+01
  1.00800000E+00  1.00800000E+00  1.60000000E+01  1.00800000E+00  1.00800000E+00
  1.60000000E+01  1.00800000E+00  1.00800000E+00  1.60000000E+01  1.00800000E+00
  1.00800000E+00  1.60000000E+01  1.00800000E+00  1.00800000E+00  1.60000000E+01
  1.00800000E+00  1.00800000E+00  1.60000000E+01  1.00800000E+00  1.00800000E+00
  1.60000000E+01  1.00800000E+00  1.00800000E+00  1.60000000E+01  1.00800000E+00
  1.00800000E+00  1.60000000E+01  1.00800000E+00  1.00800000E+00  1.60000000E+01
  1.00800000E+00  1.00800000E+00  1.60000000E+01  1.00800000E+00  1.00800000E+00
  1.60000000E+01  1.00800000E+00  1.00800000E+00  1.60000000E+01  1.00800000E+00
  1.00800000E+00  1.60000000E+01  1.00800000E+00  1.00800000E+00  1.60000000E+01
  1.00800000E+00  1.00800000E+00  1.60000000E+01  1.00800000E+00  1.00800000E+00
  1.60000000E+01  1.00800000E+00  1.00800000E+00  1.60000000E+01  1.00800000E+00
  1.00800000E+00  1.60000000E+01  1.00800000E+00  1.00800000E+00  1.60000000E+01
  1.00800000E+00  1.00800000E+00  1.60000000E+01  1.00800000E+00  1.00800000E+00
  1.60000000E+01  1.00800000E+00  1.00800000E+00  1.60000000E+01  1.00800000E+00
  1.00800000E+00  1.60000000E+01  1.00800000E+00  1.00800000E+00  1.60000000E+01
  1.00800000E+00  1.00800000E+00  1.60000000E+01  1.00800000E+00  1.00800000E+00
  1.60000000E+01  1.00800000E+00  1.00800000E+00  1.60000000E+01  1.00800000E+00
  1.00800000E+00  1.60000000E+01  1.00800000E+00  1.00800000E+00  1.60000000E+01
  1.00800000E+00  1.00800000E+00  1.60000000E+01  1.00800000E+00  1.00800000E+00
  1.60000000E+01  1.00800000E+00  1.00800000E+00  1.60000000E+01  1.00800000E+00
  1.00800000E+00  1.60000000E+01  1.00800000E+00  1.00800000E+00  1.60000000E+01
  1.00800000E+00  1.00800000E+00  1.60000000E+01  1.00800000E+00  1.00800000E+00
  1.60000000E+01  1.00800000E+00  1.00800000E+00  1.60000000E+01  1.00800000E+00
  1.00800000E+00  1.60000000E+01  1.00800000E+00  1.00800000E+00  1.60000000E+01
  1.00800000E+00  1.00800000E+00  1.60000000E+01  1.00800000E+00  1.00800000E+00
  1.60000000E+01  1.00800000E+00  1.00800000E+00  1.60000000E+01  1.00800000E+00
  1.00800000E+00  1.60000000E+01  1.00800000E+00  1.00800000E+00  1.60000000E+01
  1.00800000E+00  1.00800000E+00  1.60000000E+01  1.00800000E+00  1.00800000E+00
  1.60000000E+01  1.00800000E+00  1.00800000E+00  1.60000000E+01  1.00800000E+00
  1.00800000E+00  1.60000000E+01  1.00800000E+00  1.00800000E+00  1.60000000E+01
  1.00800000E+00  1.00800000E+00  1.60000000E+01  1.00800000E+00  1.00800000E+00
  1.60000000E+01  1.00800000E+00  1.00800000E+00  1.60000000E+01  1.00800000E+00
  1.00800000E+00  1.60000000E+01  1.00800000E+00  1.00800000E+00  1.60000000E+01
  1.00800000E+00  1.00800000E+00  1.60000000E+01  1.00800000E+00  1.00800000E+00
  1.60000000E+01  1.00800000E+00  1.00800000E+00  1.60000000E+01  1.00800000E+00
  1.00800000E+00  1.60000000E+01  1.00800000E+00  1.00800000E+00  1.60000000E+01
  1.00800000E+00  1.00800000E+00  1.60000000E+01  1.00800000E+00  1.00800000E+00
  1.60000000E+01  1.00800000E+00  1.00800000E+00  1.60000000E+01  1.00800000E+00
  1.00800000E+00  1.60000000E+01  1.00800000E+00  1.00800000E+00  1.60000000E+01
  1.00800000E+00  1.00800000E+00  1.60000000E+01  1.00800000E+00  1.00800000E+00
  1.60000000E+01  1.00800000E+00  1.00800000E+00  1.60000000E+01  1.00800000E+00
  1.00800000E+00  1.60000000E+01  1.00800000E+00  1.00800000E+00  1.60000000E+01
  1.00800000E+00  1.00800000E+00  1.60000000E+01  1.00800000E+00  1.00800000E+00
  1.60000000E+01  1.00800000E+00  1.00800000E+00  1.60000000E+01  1.00800000E+00
  1.00800000E+00  1.60000000E+01  1.00800000E+00  1.00800000E+00  1.60000000E+01
  1.00800000E+00  1.00800000E+00  1.60000000E+01  1.00800000E+00  1.00800000E+00
  1.60000000E+01  1.00800000E+00  1.00800000E+00  1.60000000E+01  1.00800000E+00
  1.00800000E+00  1.60000000E+01  1.00800000E+00  1.00800000E+00  1.60000000E+01
  1.00800000E+00  1.00800000E+00  1.60000000E+01  1.00800000E+00  1.00800000E+00
  1.60000000E+01  1.00800000E+00  1.00800000E+00  1.60000000E+01  1.00800000E+00
  1.00800000E+00  1.60000000E+01  1.00800000E+00  1.00800000E+00  1.60000000E+01
  1.00800000E+00  1.00800000E+00  1.60000000E+01  1.00800000E+00  1.00800000E+00
  1.60000000E+01  1.00800000E+00  1.00800000E+00  1.60000000E+01  1.00800000E+00
  1.00800000E+00  1.60000000E+01  1.00800000E+00  1.00800000E+00  1.60000000E+01
  1.00800000E+00  1.00800000E+00  1.60000000E+01  1.00800000E+00  1.00800000E+00
  1.60000000E+01  1.00800000E+00  1.00800000E+00  1.60000000E+01  1.00800000E+00
  1.00800000E+00  1.60000000E+01  1.00800000E+00  1.00800000E+00  1.60000000E+01
  1.00800000E+00  1.00800000E+00  1.60000000E+01  1.00800000E+00  1.00800000E+00
  1.60000000E+01  1.00800000E+00  1.00800000E+00  1.60000000E+01  1.00800000E+00
  1.00800000E+00  1.60000000E+01  1.00800000E+00  1.00800000E+00  1.60000000E+01
  1.00800000E+00  1.00800000E+00  1.60000000E+01  1.00800000E+00  1.00800000E+00
  1.60000000E+01  1.00800000E+00  1.00800000E+00  1.60000000E+01  1.00800000E+00
  1.00800000E+00  1.60000000E+01  1.00800000E+00  1.00800000E+00  1.60000000E+01
  1.00800000E+00  1.00800000E+00  1.60000000E+01  1.00800000E+00  1.00800000E+00
  1.60000000E+01  1.00800000E+00  1.00800000E+00  1.60000000E+01  1.00800000E+00
  1.00800000E+00  1.60000000E+01  1.00800000E+00  1.00800000E+00  1.60000000E+01
  1.00800000E+00  1.00800000E+00  1.60000000E+01  1.00800000E+00  1.00800000E+00
  1.60000000E+01  1.00800000E+00  1.00800000E+00  1.60000000E+01  1.00800000E+00
  1.00800000E+00  1.60000000E+01  1.00800000E+00  1.00800000E+00  1.60000000E+01
  1.00800000E+00  1.00800000E+00  1.60000000E+01  1.00800000E+00  1.00800000E+00
  1.60000000E+01  1.00800000E+00  1.00800000E+00  1.60000000E+01  1.00800000E+00
  1.00800000E+00  1.60000000E+01  1.00800000E+00  1.00800000E+00  1.60000000E+01
  1.00800000E+00  1.00800000E+00  1.60000000E+01  1.00800000E+00  1.00800000E+00
  1.60000000E+01  1.00800000E+00  1.00800000E+00  1.60000000E+01  1.00800000E+00
  1.00800000E+00  1.60000000E+01  1.00800000E+00  1.00800000E+00  1.60000000E+01
  1.00800000E+00  1.00800000E+00  1.60000000E+01  1.00800000E+00  1.00800000E+00
  1.60000000E+01  1.00800000E+00  1.00800000E+00  1.60000000E+01  1.00800000E+00
  1.00800000E+00  1.60000000E+01  1.00800000E+00  1.00800000E+00  1.60000000E+01
  1.00800000E+00  1.00800000E+00  1.60000000E+01  1.00800000E+00  1.00800000E+00
  1.60000000E+01  1.00800000E+00  1.00800000E+00  1.60000000E+01  1.00800000E+00
  1.00800000E+00  1.60000000E+01  1.00800000E+00  1.00800000E+00  1.60000000E+01
  1.00800000E+00  1.00800000E+00  1.60000000E+01  1.00800000E+00  1.00800000E+00
  1.60000000E+01  1.00800000E+00  1.00800000E+00  1.60000000E+01  1.00800000E+00
  1.00800000E+00  1.60000000E+01  1.00800000E+00  1.00800000E+00  1.60000000E+01
  1.00800000E+00  1.00800000E+00  1.60000000E+01  1.00800000E+00  1.00800000E+00
  1.60000000E+01  1.00800000E+00  1.00800000E+00  1.60000000E+01  1.00800000E+00
  1.00800000E+00  1.60000000E+01  1.00800000E+00  1.00800000E+00  1.60000000E+01
  1.00800000E+00  1.00800000E+00  1.60000000E+01  1.00800000E+00  1.00800000E+00
  1.60000000E+01  1.00800000E+00  1.00800000E+00  1.60000000E+01  1.00800000E+00
  1.00800000E+00  1.60000000E+01  1.00800000E+00  1.00800000E+00  1.60000000E+01
  1.00800000E+00  1.00800000E+00  1.60000000E+01  1.00800000E+00  1.00800000E+00
  1.60000000E+01  1.00800000E+00  1.00800000E+00  1.60000000E+01  1.00800000E+00
  1.00800000E+00  1.60000000E+01  1.00800000E+00  1.00800000E+00  1.60000000E+01
  1.00800000E+00  1.00800000E+00  1.60000000E+01  1.00800000E+00  1.00800000E+00
  1.60000000E+01  1.00800000E+00  1.00800000E+00  1.60000000E+01  1.00800000E+00
  1.00800000E+00  1.60000000E+01  1.00800000E+00  1.00800000E+00  1.60000000E+01
  1.00800000E+00  1.00800000E+00  1.60000000E+01  1.00800000E+00  1.00800000E+00
  1.60000000E+01  1.00800000E+00  1.00800000E+00  1.60000000E+01  1.00800000E+00
  1.00800000E+00  1.60000000E+01  1.00800000E+00  1.00800000E+00  1.60000000E+01
  1.00800000E+00  1.00800000E+00  1.60000000E+01  1.00800000E+00  1.00800000E+00
  1.60000000E+01  1.00800000E+00  1.00800000E+00  1.60000000E+01  1.00800000E+00
  1.00800000E+00  1.60000000E+01  1.00800000E+00  1.00800000E+00  1.60000000E+01
  1.00800000E+00  1.00800000E+00  1.60000000E+01  1.00800000E+00  1.00800000E+00
  1.60000000E+01  1.00800000E+00  1.00800000E+00  1.60000000E+01  1.00800000E+00
  1.00800000E+00  1.60000000E+01  1.00800000E+00  1.00800000E+00  1.60000000E+01
  1.00800000E+00  1.00800000E+00  1.60000000E+01  1.00800000E+00  1.00800000E+00
  1.60000000E+01  1.00800000E+00  1.00800000E+00  1.60000000E+01  1.00800000E+00
  1.00800000E+00  1.60000000E+01  1.00800000E+00  1.00800000E+00  1.60000000E+01
  1.00800000E+00  1.00800000E+00  1.60000000E+01  1.00800000E+00  1.00800000E+00
  1.60000000E+01  1.00800000E+00  1.00800000E+00  1.60000000E+01  1.00800000E+00
  1.00800000E+00  1.60000000E+01  1.00800000E+00  1.00800000E+00  1.60000000E+01
  1.00800000E+00  1.00800000E+00  1.60000000E+01  1.00800000E+00  1.00800000E+00
  1.60000000E+01  1.00800000E+00  1.00800000E+00  1.60000000E+01  1.00800000E+00
  1.00800000E+00  1.60000000E+01  1.00800000E+00  1.00800000E+00  1.60000000E+01
  1.00800000E+00  1.00800000E+00  1.60000000E+01  1.00800000E+00  1.00800000E+00
  1.60000000E+01  1.00800000E+00  1.00800000E+00  1.60000000E+01  1.00800000E+00
  1.00800000E+00  1.60000000E+01  1.00800000E+00  1.00800000E+00  1.60000000E+01
  1.00800000E+00  1.00800000E+00  1.60000000E+01  1.00800000E+00  1.00800000E+00
  1.60000000E+01  1.00800000E+00  1.00800000E+00  1.60000000E+01  1.00800000E+00
  1.00800000E+00  1.60000000E+01  1.00800000E+00  1.00800000E+00  1.60000000E+01
  1.00800000E+00  1.00800000E+00  1.60000000E+01  1.00800000E+00  1.00800000E+00
  1.60000000E+01  1.00800000E+00  1.00800000E+00  1.60000000E+01  1.00800000E+00
  1.00800000E+00  1.60000000E+01  1.00800000E+00  1.00800000E+00  1.60000000E+01
  1.00800000E+00  1.00800000E+00  1.60000000E+01  1.00800000E+00  1.00800000E+00
  1.60000000E+01  1.00800000E+00  1.00800000E+00  1.60000000E+01  1.00800000E+00
  1.00800000E+00  1.60000000E+01  1.00800000E+00  1.00800000E+00  1.60000000E+01
  1.00800000E+00  1.00800000E+00  1.60000000E+01  1.00800000E+00  1.00800000E+00
  1.60000000E+01  1.00800000E+00  1.00800000E+00  1.60000000E+01  1.00800000E+00
  1.00800000E+00  1.60000000E+01  1.00800000E+00  1.00800000E+00  1.60000000E+01
  1.00800000E+00  1.00800000E+00  1.60000000E+01  1.00800000E+00  1.00800000E+00
  1.60000000E+01  1.00800000E+00  1.00800000E+00  1.60000000E+01  1.00800000E+00
  1.00800000E+00  1.60000000E+01  1.00800000E+00  1.00800000E+00  1.60000000E+01
  1.00800000E+00  1.00800000E+00  1.60000000E+01  1.00800000E+00  1.00800000E+00
  1.60000000E+01  1.00800000E+00  1.00800000E+00  1.60000000E+01  1.00800000E+00
  1.00800000E+00  1.60000000E+01  1.00800000E+00  1.00800000E+00  1.60000000E+01
  1.00800000E+00  1.00800000E+00  1.60000000E+01  1.00800000E+00  1.00800000E+00
  1.60000000E+01  1.00800000E+00  1.00800000E+00  1.60000000E+01  1.00800000E+00
  1.00800000E+00  1.60000000E+01  1.00800000E+00  1.00800000E+00  1.60000000E+01
  1.00800000E+00  1.00800000E+00  1.60000000E+01  1.00800000E+00  1.00800000E+00
  1.60000000E+01  1.00800000E+00  1.00800000E+00  1.60000000E+01  1.00800000E+00
  1.00800000E+00  1.60000000E+01  1.00800000E+00  1.00800000E+00  1.60000000E+01
  1.00800000E+00  1.00800000E+00  1.60000000E+01  1.00800000E+00  1.00800000E+00
  1.60000000E+01  1.00800000E+00  1.00800000E+00  1.60000000E+01  1.00800000E+00
  1.00800000E+00  1.60000000E+01  1.00800000E+00  1.00800000E+00  1.60000000E+01
  1.00800000E+00  1.00800000E+00  1.60000000E+01  1.00800000E+00  1.00800000E+00
  1.60000000E+01  1.00800000E+00  1.00800000E+00  1.60000000E+01  1.00800000E+00
  1.00800000E+00  1.60000000E+01  1.00800000E+00  1.00800000E+00  1.60000000E+01
  1.00800000E+00  1.00800000E+00  1.60000000E+01  1.00800000E+00  1.00800000E+00
  1.60000000E+01  1.00800000E+00  1.00800000E+00  1.60000000E+01  1.00800000E+00
  1.00800000E+00  1.60000000E+01  1.00800000E+00  1.00800000E+00  1.60000000E+01
  1.00800000E+00  1.00800000E+00  1.60000000E+01  1.00800000E+00  1.00800000E+00
  1.60000000E+01  1.00800000E+00  1.00800000E+00  1.60000000E+01  1.00800000E+00
  1.00800000E+00  1.60000000E+01  1.00800000E+00  1.00800000E+00  1.60000000E+01
  1.00800000E+00  1.00800000E+00  1.60000000E+01  1.00800000E+00  1.00800000E+00
  1.60000000E+01  1.00800000E+00  1.00800000E+00  1.60000000E+01  1.00800000E+00
  1.00800000E+00  1.60000000E+01  1.00800000E+00  1.00800000E+00  1.60000000E+01
  1.00800000E+00  1.00800000E+00  1.60000000E+01  1.00800000E+00  1.00800000E+00
  1.60000000E+01  1.00800000E+00  1.00800000E+00  1.60000000E+01  1.00800000E+00
  1.00800000E+00  1.60000000E+01  1.00800000E+00  1.00800000E+00  1.60000000E+01
  1.00800000E+00  1.00800000E+00  1.60000000E+01  1.00800000E+00  1.00800000E+00
  1.60000000E+01  1.00800000E+00  1.00800000E+00  1.60000000E+01  1.00800000E+00
  1.00800000E+00  1.60000000E+01  1.00800000E+00  1.00800000E+00  1.60000000E+01
  1.00800000E+00  1.00800000E+00  1.60000000E+01  1.00800000E+00  1.00800000E+00
  1.60000000E+01  1.00800000E+00  1.00800000E+00  1.60000000E+01  1.00800000E+00
  1.00800000E+00  1.60000000E+01  1.00800000E+00  1.00800000E+00  1.60000000E+01
  1.00800000E+00  1.00800000E+00  1.60000000E+01  1.00800000E+00  1.00800000E+00
  1.60000000E+01  1.00800000E+00  1.00800000E+00  1.60000000E+01  1.00800000E+00
  1.00800000E+00  1.60000000E+01  1.00800000E+00  1.00800000E+00  1.60000000E+01
  1.00800000E+00  1.00800000E+00  1.60000000E+01  1.00800000E+00  1.00800000E+00
  1.60000000E+01  1.00800000E+00  1.00800000E+00  1.60000000E+01  1.00800000E+00
  1.00800000E+00  1.60000000E+01  1.00800000E+00  1.00800000E+00  1.60000000E+01
  1.00800000E+00  1.00800000E+00  1.60000000E+01  1.00800000E+00  1.00800000E+00
  1.60000000E+01  1.00800000E+00  1.00800000E+00  1.60000000E+01  1.00800000E+00
  1.00800000E+00  1.60000000E+01  1.00800000E+00  1.00800000E+00  1.60000000E+01
  1.00800000E+00  1.00800000E+00  1.60000000E+01  1.00800000E+00  1.00800000E+00
  1.60000000E+01  1.00800000E+00  1.00800000E+00  1.60000000E+01  1.00800000E+00
  1.00800000E+00  1.60000000E+01  1.00800000E+00  1.00800000E+00  1.60000000E+01
  1.00800000E+00  1.00800000E+00  1.60000000E+01  1.00800000E+00  1.00800000E+00
  1.60000000E+01  1.00800000E+00  1.00800000E+00  1.60000000E+01  1.00800000E+00
  1.00800000E+00  1.60000000E+01  1.00800000E+00  1.00800000E+00  1.60000000E+01
  1.00800000E+00  1.00800000E+00  1.60000000E+01  1.00800000E+00  1.00800000E+00
  1.60000000E+01  1.00800000E+00  1.00800000E+00  1.60000000E+01  1.00800000E+00
  1.00800000E+00  1.60000000E+01  1.00800000E+00  1.00800000E+00  1.60000000E+01
  1.00800000E+00  1.00800000E+00  1.60000000E+01  1.00800000E+00  1.00800000E+00
  1.60000000E+01  1.00800000E+00  1.00800000E+00  1.60000000E+01  1.00800000E+00
  1.00800000E+00  1.60000000E+01  1.00800000E+00  1.00800000E+00  1.60000000E+01
  1.00800000E+00  1.00800000E+00  1.60000000E+01  1.00800000E+00  1.00800000E+00
  1.60000000E+01  1.00800000E+00  1.00800000E+00  1.60000000E+01  1.00800000E+00
  1.00800000E+00  1.60000000E+01  1.00800000E+00  1.00800000E+00  1.60000000E+01
  1.00800000E+00  1.00800000E+00  1.60000000E+01  1.00800000E+00  1.00800000E+00
  1.60000000E+01  1.00800000E+00  1.00800000E+00  1.60000000E+01  1.00800000E+00
  1.00800000E+00  1.60000000E+01  1.00800000E+00  1.00800000E+00  1.60000000E+01
  1.00800000E+00  1.00800000E+00  1.60000000E+01  1.00800000E+00  1.00800000E+00
  1.60000000E+01  1.00800000E+00  1.00800000E+00  1.60000000E+01  1.00800000E+00
  1.00800000E+00  1.60000000E+01  1.00800000E+00  1.00800000E+00  1.60000000E+01
  1.00800000E+00  1.00800000E+00  1.60000000E+01  1.00800000E+00  1.00800000E+00
  1.60000000E+01  1.00800000E+00  1.00800000E+00  1.60000000E+01  1.00800000E+00
  1.00800000E+00  1.60000000E+01  1.00800000E+00  1.00800000E+00  1.60000000E+01
  1.00800000E+00  1.00800000E+00  1.60000000E+01  1.00800000E+00  1.00800000E+00
  1.60000000E+01  1.00800000E+00  1.00800000E+00  1.60000000E+01  1.00800000E+00
  1.00800000E+00  1.60000000E+01  1.00800000E+00  1.00800000E+00  1.60000000E+01
  1.00800000E+00  1.00800000E+00  1.60000000E+01  1.00800000E+00  1.00800000E+00
  1.60000000E+01  1.00800000E+00  1.00800000E+00  1.60000000E+01  1.00800000E+00
  1.00800000E+00  1.60000000E+01  1.00800000E+00  1.00800000E+00  1.60000000E+01
  1.00800000E+00  1.00800000E+00  1.60000000E+01  1.00800000E+00  1.00800000E+00
  1.60000000E+01  1.00800000E+00  1.00800000E+00  1.60000000E+01  1.00800000E+00
  1.00800000E+00  1.60000000E+01  1.00800000E+00  1.00800000E+00  1.60000000E+01
  1.00800000E+00  1.00800000E+00
%FLAG ATOM_TYPE_INDEX                                                           
%FORMAT(10I8)                                                                   
       1       2       1       3       4       4       4       4       4       4
       5       6       6       5       6       6       5       6       6       5
       6       6       5       6       6       5       6       6       5       6
       6       5       6       6       5       6       6       5       6       6
       5       6       6       5       6       6       5       6       6       5
       6       6       5       6       6       5       6       6       5       6
       6       5       6       6       5       6       6       5       6       6
       5       6       6       5       6       6       5       6       6       5
       6       6       5       6       6       5       6       6       5       6
       6       5       6       6       5       6       6       5       6       6
       5       6       6       5       6       6       5       6       6       5
       6       6       5       6       6       5       6       6       5       6
       6       5       6       6       5       6       6       5       6       6
       5       6       6       5       6       6       5       6       6       5
       6       6       5       6       6       5       6       6       5       6
       6       5       6       6       5       6       6       5       6       6
       5       6       6       5       6       6       5       6       6       5
       6       6       5       6       6       5       6       6       5       6
       6       5       6       6       5       6       6       5       6       6
       5       6       6       5       6       6       5       6       6       5
       6       6       5       6       6       5       6       6       5       6
       6       5       6       6       5       6       6       5       6       6
       5       6       6       5       6       6       5       6       6       5
       6       6       5       6       6       5       6       6       5       6
       6       5       6       6       5       6       6       5       6       6
       5       6       6       5       6       6       5       6       6       5
       6       6       5       6       6       5       6       6       5       6
       6       5       6       6       5       6       6       5       6       6
       5       6       6       5       6       6       5       6       6       5
       6       6       5       6       6       5       6       6       5       6
       6       5       6       6       5       6       6       5       6       6
       5       6       6       5       6       6       5       6       6       5
       6       6       5       6       6       5       6       6       5       6
       6       5       6       6       5       6       6       5       6       6
       5       6       6       5       6       6       5       6       6       5
       6       6       5       6       6       5       6       6       5       6
       6       5       6       6       5       6       6       5       6       6
       5       6       6       5       6       6       5       6       6       5
       6       6       5       6       6       5       6       6       5       6
       6       5       6       6       5       6       6       5       6       6
       5       6       6       5       6       6       5       6       6       5
       6       6       5       6       6       5       6       6       5       6
       6       5       6       6       5       6       6       5       6       6
       5       6       6       5       6       6       5       6       6       5
       6       6       5       6       6       5       6       6       5       6
       6       5       6       6       5       6       6       5       6       6
       5       6       6       5       6       6       5       6       6       5
       6       6       5       6       6       5       6       6       5       6
       6       5       6       6       5       6       6       5       6       6
       5       6       6       5       6       6       5       6       6       5
       6       6       5       6       6       5       6       6       5       6
       6       5       6       6       5       6       6       5       6       6
       5       6       6       5       6       6       5       6       6       5
       6       6       5       6       6       5       6       6       5       6
       6       5       6       6       5       6       6       5       6       6
       5       6       6       5       6       6       5       6       6       5
       6       6       5       6       6       5       6       6       5       6
       6       5       6       6       5       6       6       5       6       6
       5       6       6       5       6       6       5       6       6       5
       6       6       5       6       6       5       6       6       5       6
       6       5       6       6       5       6       6       5       6       6
       5       6       6       5       6       6       5       6       6       5
       6       6       5       6       6       5       6       6       5       6
       6       5       6       6       5       6       6       5       6       6
       5       6       6       5       6       6       5       6       6       5
       6       6       5       6       6       5       6       6       5       6
       6       5       6       6       5       6       6       5       6       6
       5       6       6       5       6       6       5       6       6       5
       6       6       5       6       6       5       6       6       5       6
       6       5       6       6       5       6       6       5       6       6
       5       6       6       5       6       6       5       6       6       5
       6       6       5       6       6       5       6       6       5       6
       6       5       6       6       5       6       6       5       6       6
       5       6       6       5       6       6       5       6       6       5
       6       6       5       6       6       5       6       6       5       6
       6       5       6       6       5       6       6       5       6       6
       5       6       6       5       6       6       5       6       6       5
       6       6       5       6       6       5       6       6       5       6
       6       5       6       6       5       6       6       5       6       6
       5       6       6       5       6       6       5       6       6       5
       6       6       5       6       6       5       6       6       5       6
       6       5       6       6       5       6       6       5       6       6
       5       6       6       5       6       6       5       6       6       5
       6       6       5       6       6       5       6       6       5       6
       6       5       6       6       5       6       6       5       6       6
       5       6       6       5       6       6       5       6       6       5
       6       6       5       6       6       5       6       6       5       6
       6       5       6       6       5       6       6       5       6       6
       5       6       6       5       6       6       5       6       6       5
       6       6       5       6       6       5       6       6       5       6
       6       5       6       6       5       6       6       5       6       6
       5       6       6       5       6       6       5       6       6       5
       6       6       5       6       6       5       6       6       5       6
       6       5       6       6       5       6       6       5       6       6
       5       6       6       5       6       6       5       6       6       5
       6       6       5       6       6       5       6       6       5       6
       6       5       6       6       5       6       6       5       6       6
       5       6       6       5       6       6       5       6       6       5
       6       6       5       6       6       5       6       6       5       6
       6       5       6       6       5       6       6       5       6       6
       5       6       6       5       6       6       5       6       6       5
       6       6       5       6       6       5       6       6       5       6
       6       5       6       6       5       6       6       5       6       6
       5       6       6       5       6       6       5       6       6       5
       6       6       5       6       6       5       6       6       5       6
       6       5       6       6       5       6       6       5       6       6
       5       6       6       5       6       6       5       6       6       5
       6       6       5       6       6       5       6       6       5       6
       6       5       6       6       5       6       6       5       6       6
       5       6       6       5       6       6       5       6       6       5
       6       6       5       6       6       5       6       6       5       6
       6       5       6       6       5       6       6       5       6       6
       5       6       6       5       6       6       5       6       6       5
       6       6       5       6       6       5       6       6       5       6
       6       5       6       6       5       6       6       5       6       6
       5       6       6       5       6       6       5       6       6       5
       6       6       5       6       6       5       6       6       5       6
       6       5       6       6       5       6       6       5       6       6
       5       6       6       5       6       6       5       6       6       5
       6       6       5       6       6       5       6       6       5       6
       6       5       6       6       5       6       6       5       6       6
       5       6       6       5       6       6       5       6       6       5
       6       6       5       6       6       5       6       6       5       6
       6       5       6       6       5       6       6       5       6       6
       5       6       6       5       6       6       5       6       6       5
       6       6       5       6       6       5       6       6       5       6
       6       5       6       6       5       6       6       5       6       6
       5       6       6       5       6       6       5       6       6       5
       6       6       5       6       6       5       6       6       5       6
       6       5       6       6       5       6       6       5       6       6
       5       6       6       5       6       6       5       6       6       5
       6       6       5       6       6       5       6       6       5       6
       6       5       6       6       5       6       6       5       6       6
       5       6       6       5       6       6       5       6       6       5
       6       6       5       6       6       5       6       6       5       6
       6       5       6       6       5       6       6       5       6       6
       5       6       6       5       6       6       5       6       6       5
       6       6       5       6       6       5       6       6       5       6
       6       5       6       6       5       6       6       5       6       6
       5       6       6       5       6       6       5       6       6       5
       6       6       5       6       6       5       6       6       5       6
       6       5       6       6       5       6       6       5       6       6
       5       6       6       5       6       6       5       6       6       5
       6       6       5       6       6       5       6       6       5       6
       6       5       6       6       5       6       6       5       6       6
       5       6       6       5       6       6       5       6       6       5
       6       6       5       6       6       5       6       6       5       6
       6       5       6       6       5       6       6       5       6       6
       5       6       6       5       6       6       5       6       6       5
       6       6       5       6       6       5       6       6       5       6
       6       5       6       6       5       6       6       5       6       6
       5       6       6       5       6       6       5       6       6       5
       6       6       5       6       6       5       6       6       5       6
       6       5       6       6       5       6       6       5       6       6
       5       6       6       5       6       6       5       6       6       5
       6       6       5       6       6       5       6       6       5       6
       6       5       6       6       5       6       6       5       6       6
       5       6       6       5       6       6       5       6       6       5
       6       6       5       6       6       5       6       6       5       6
       6       5       6       6       5       6       6       5       6       6
       5       6       6       5       6       6       5       6       6       5
       6       6       5       6       6       5       6       6       5       6
       6       5       6       6       5       6       6       5       6       6
       5       6       6       5       6       6       5       6       6       5
       6       6       5       6       6       5       6       6       5       6
       6       5       6       6       5       6       6       5       6       6
       5       6       6       5       6       6       5       6       6       5
       6       6       5       6       6       5       6       6       5       6
       6       5       6       6       5       6       6       5       6       6
       5       6       6       5       6       6       5       6       6       5
       6       6       5       6       6       5       6       6       5       6
       6       5       6       6       5       6       6       5       6       6
       5       6       6       5       6       6       5       6       6       5
       6       6       5       6       6       5       6       6       5       6
       6       5       6       6       5       6       6       5       6       6
       5       6       6       5       6       6       5       6       6       5
       6       6       5       6       6       5       6       6       5       6
       6       5       6       6       5       6       6       5       6       6
       5       6       6       5       6       6       5       6       6       5
       6       6       5       6       6       5       6       6       5       6
       6       5       6       6       5       6       6       5       6       6
       5       6       6       5       6       6       5       6       6       5
       6       6       5       6       6       5       6       6       5       6
       6       5       6       6       5       6       6       5       6       6
       5       6       6       5       6       6       5       6       6       5
       6       6       5       6       6       5       6       6       5       6
       6       5       6       6       5       6       6       5       6       6
       5       6       6       5       6       6       5       6       6       5
       6       6       5       6       6       5       6       6       5       6
       6       5       6       6       5       6       6       5       6       6
       5       6       6       5       6       6       5       6       6       5
       6       6       5       6       6       5       6       6       5       6
       6       5       6       6       5       6       6       5       6       6
       5       6       6       5       6       6       5       6       6       5
       6       6       5       6       6       5       6       6       5       6
       6       5       6       6       5       6       6       5       6       6
       5       6       6       5       6       6       5       6       6       5
       6       6       5       6       6       5       6       6       5       6
       6       5       6       6       5       6       6       5       6       6
       5       6       6       5       6       6       5       6       6       5
       6       6       5       6       6       5       6       6       5       6
       6       5       6       6       5       6       6       5       6       6
       5       6       6       5       6       6       5       6       6       5
       6       6       5       6       6       5       6       6       5       6
       6       5       6       6       5       6       6       5       6       6
       5       6       6       5       6       6       5       6       6       5
       6       6       5       6       6       5       6       6       5       6
       6       5       6       6       5       6       6       5       6       6
       5       6       6       5       6       6       5       6       6       5
       6       6       5       6       6       5       6       6       5       6
       6       5       6       6       5       6       6       5       6       6
       5       6       6       5       6       6       5       6       6       5
       6       6       5       6       6       5       6       6       5       6
       6       5       6       6       5       6       6       5       6       6
       5       6       6       5       6       6       5       6       6       5
       6       6       5       6       6       5       6       6       5       6
       6       5       6       6       5       6       6       5       6       6
       5       6       6       5       6       6       5       6       6       5
       6       6       5       6       6       5       6       6       5       6
       6       5       6       6       5       6       6       5       6       6
       5       6       6       5       6       6       5       6       6       5
       6       6       5       6       6       5       6       6       5       6
       6       5       6       6       5       6       6       5       6       6
       5       6       6       5       6       6       5       6       6       5
       6       6       5       6       6       5       6       6       5       6
       6       5       6       6       5       6       6       5       6       6
       5       6       6       5       6       6       5       6       6       5
       6       6       5       6       6       5       6       6       5       6
       6       5       6       6       5       6       6       5       6       6
       5       6       6       5       6       6       5       6       6       5
       6       6       5       6       6       5       6       6       5       6
       6       5       6       6       5       6       6       5       6       6
       5       6       6       5       6       6       5       6       6       5
       6       6       5       6       6       5       6       6       5       6
       6       5       6       6       5       6       6       5       6       6
       5       6       6       5       6       6       5       6       6       5
       6       6       5       6       6       5       6       6       5       6
       6       5       6       6       5       6       6       5       6       6
       5       6       6       5       6       6       5       6       6       5
       6       6       5       6       6       5       6       6       5       6
       6       5       6       6       5       6       6       5       6       6
       5       6       6       5       6       6       5       6       6       5
       6       6       5       6       6       5       6       6       5       6
       6       5       6       6       5       6       6       5       6       6
       5       6       6       5       6       6       5       6       6       5
       6       6       5       6       6       5       6       6       5       6
       6       5       6       6       5       6       6       5       6       6
       5       6       6       5       6       6       5       6       6       5
       6       6       5       6       6       5       6       6       5       6
       6       5       6       6       5       6       6       5       6       6
       5       6       6       5       6       6       5       6       6       5
       6       6       5       6       6       5       6       6       5       6
       6       5       6       6       5       6       6       5       6       6
       5       6       6       5       6       6       5       6       6       5
       6       6       5       6       6       5       6       6       5       6
       6       5       6       6       5       6       6       5       6       6
       5       6       6       5       6       6       5       6       6       5
       6       6       5       6       6       5       6       6       5       6
       6       5       6       6       5       6       6       5       6       6
       5       6       6       5       6       6       5       6       6       5
       6       6       5       6       6       5       6       6       5       6
       6       5       6       6       5       6       6       5       6       6
       5       6       6       5       6       6       5       6       6       5
       6       6       5       6       6       5       6       6       5       6
       6       5       6       6       5       6       6       5       6       6
       5       6       6       5       6       6       5       6       6       5
       6       6       5       6       6       5       6       6       5       6
       6       5       6       6       5       6       6       5       6       6
       5       6       6       5       6       6       5       6       6       5
       6       6       5       6       6       5       6       6       5       6
       6       5       6       6       5       6       6       5       6       6
       5       6       6       5       6       6       5       6       6       5
       6       6       5       6       6       5       6       6       5       6
       6       5       6       6       5       6       6       5       6       6
       5       6       6       5       6       6       5       6       6       5
       6       6       5       6       6       5       6       6       5       6
       6       5       6       6       5       6       6       5       6       6
       5       6       6       5       6       6       5       6       6       5
       6       6       5       6       6       5       6       6       5       6
       6       5       6       6       5       6       6       5       6       6
       5       6       6       5       6       6       5       6       6       5
       6       6       5       6       6       5       6       6       5       6
       6       5       6       6       5       6       6       5       6       6
       5       6       6       5       6       6       5       6       6       5
       6       6       5       6       6       5       6       6       5       6
       6       5       6       6       5       6       6       5       6       6
       5       6       6       5       6       6       5       6       6       5
       6       6       5       6       6       5       6       6       5       6
       6       5       6       6       5       6       6       5       6       6
       5       6       6       5       6       6       5       6       6       5
       6       6       5       6       6       5       6       6       5       6
       6       5       6       6       5       6       6       5       6       6
       5       6       6       5       6       6       5       6       6       5
       6       6       5       6       6       5       6       6       5       6
       6       5       6       6       5       6       6       5       6       6
       5       6       6       5       6       6       5       6       6       5
       6       6       5       6       6       5       6       6       5       6
       6       5       6       6       5       6       6       5       6       6
       5       6       6       5       6       6       5       6       6       5
       6       6       5       6       6       5       6       6       5       6
       6       5       6       6       5       6       6       5       6       6
       5       6       6       5       6       6       5       6       6       5
       6       6       5       6       6       5       6       6       5       6
       6       5       6       6       5       6       6       5       6       6
       5       6       6       5       6       6       5       6       6       5
       6       6       5       6       6       5       6       6       5       6
       6       5       6       6       5       6       6       5       6       6
       5       6       6       5       6       6       5       6       6       5
       6       6       5       6       6       5       6       6       5       6
       6       5       6       6       5       6       6       5       6       6
       5       6       6       5       6       6       5       6       6       5
       6       6       5       6       6       5       6       6       5       6
       6       5       6       6       5       6       6       5       6       6
       5       6       6       5       6       6       5       6       6       5
       6       6       5       6       6       5       6       6       5       6
       6       5       6       6       5       6       6       5       6       6
       5       6       6       5       6       6       5       6       6       5
       6       6       5       6       6       5       6       6       5       6
       6       5       6       6       5       6       6       5       6       6
       5       6       6       5       6       6       5       6       6       5
       6       6       5       6       6       5       6       6       5       6
       6       5       6       6       5       6       6       5       6       6
       5       6       6       5       6       6       5       6       6       5
       6       6       5       6       6       5       6       6       5       6
       6       5       6       6       5       6       6       5       6       6
       5       6       6       5       6       6       5       6       6       5
       6       6       5       6       6       5       6       6       5       6
       6       5       6       6       5       6       6       5       6       6
       5       6       6       5       6       6       5       6       6       5
       6       6       5       6       6       5       6       6       5       6
       6       5       6       6       5       6       6       5       6       6
       5       6       6       5       6       6       5       6       6       5
       6       6       5       6       6       5       6       6       5       6
       6       5       6       6       5       6       6       5       6       6
       5       6       6       5       6       6       5       6       6       5
       6       6       5       6       6       5       6       6       5       6
       6       5       6       6       5       6       6       5       6       6
       5       6       6       5       6       6       5       6       6       5
       6       6       5       6       6       5       6       6       5       6
       6       5       6       6       5       6       6       5       6       6
       5       6       6       5       6       6       5       6       6       5
       6       6       5       6       6       5       6       6       5       6
       6       5       6       6       5       6       6       5       6       6
       5       6       6       5       6       6       5       6       6       5
       6       6       5       6       6       5       6       6       5       6
       6       5       6       6       5       6       6       5       6       6
       5       6       6       5       6       6       5       6       6       5
       6       6
%FLAG NUMBER_EXCLUDED_ATOMS                                                     
%FORMAT(10I8)                                                                   
       9       8       7       6       2       1       1       2       1       1
       2       1       1       2       1       1       2       1       1       2
       1       1       2       1       1       2       1       1       2       1
       1       2       1       1       2       1       1       2       1       1
       2       1       1       2       1       1       2       1       1       2
       1       1       2       1       1       2       1       1       2       1
       1       2       1       1       2       1       1       2       1       1
       2       1       1       2       1       1       2       1       1       2
       1       1       2       1       1       2       1       1       2       1
       1       2       1       1       2       1       1       2       1       1
       2       1       1       2       1       1       2       1       1       2
       1       1       2       1       1       2       1       1       2       1
       1       2       1       1       2       1       1       2       1       1
       2       1       1       2       1       1       2       1       1       2
       1       1       2       1       1       2       1       1       2       1
       1       2       1       1       2       1       1       2       1       1
       2       1       1       2       1       1       2       1       1       2
       1       1       2       1       1       2       1       1       2       1
       1       2       1       1       2       1       1       2       1       1
       2       1       1       2       1       1       2       1       1       2
       1       1       2       1       1       2       1       1       2       1
       1       2       1       1       2       1       1       2       1       1
       2       1       1       2       1       1       2       1       1       2
       1       1       2       1       1       2       1       1       2       1
       1       2       1       1       2       1       1       2       1       1
       2       1       1       2       1       1       2       1       1       2
       1       1       2       1       1       2       1       1       2       1
       1       2       1       1       2       1       1       2       1       1
       2       1       1       2       1       1       2       1       1       2
       1       1       2       1       1       2       1       1       2       1
       1       2       1       1       2       1       1       2       1       1
       2       1       1       2       1       1       2       1       1       2
       1       1       2       1       1       2       1       1       2       1
       1       2       1       1       2       1       1       2       1       1
       2       1       1       2       1       1       2       1       1       2
       1       1       2       1       1       2       1       1       2       1
       1       2       1       1       2       1       1       2       1       1
       2       1       1       2       1       1       2       1       1       2
       1       1       2       1       1       2       1       1       2       1
       1       2       1       1       2       1       1       2       1       1
       2       1       1       2       1       1       2       1       1       2
       1       1       2       1       1       2       1       1       2       1
       1       2       1       1       2       1       1       2       1       1
       2       1       1       2       1       1       2       1       1       2
       1       1       2       1       1       2       1       1       2       1
       1       2       1       1       2       1       1       2       1       1
       2       1       1       2       1       1       2       1       1       2
       1       1       2       1       1       2       1       1       2       1
       1       2       1       1       2       1       1       2       1       1
       2       1       1       2       1       1       2       1       1       2
       1       1       2       1       1       2       1       1       2       1
       1       2       1       1       2       1       1       2       1       1
       2       1       1       2       1       1       2       1       1       2
       1       1       2       1       1       2       1       1       2       1
       1       2       1       1       2       1       1       2       1       1
       2       1       1       2       1       1       2       1       1       2
       1       1       2       1       1       2       1       1       2       1
       1       2       1       1       2       1       1       2       1       1
       2       1       1       2       1       1       2       1       1       2
       1       1       2       1       1       2       1       1       2       1
       1       2       1       1       2       1       1       2       1       1
       2       1       1       2       1       1       2       1       1       2
       1       1       2       1       1       2       1       1       2       1
       1       2       1       1       2       1       1       2       1       1
       2       1       1       2       1       1       2       1       1       2
       1       1       2       1       1       2       1       1       2       1
       1       2       1       1       2       1       1       2       1       1
       2       1       1       2       1       1       2       1       1       2
       1       1       2       1       1       2       1       1       2       1
       1       2       1       1       2       1       1       2       1       1
       2       1       1       2       1       1       2       1       1       2
       1       1       2       1       1       2       1       1       2       1
       1       2       1       1       2       1       1       2       1       1
       2       1       1       2       1       1       2       1       1       2
       1       1       2       1       1       2       1       1       2       1
       1       2       1       1       2       1       1       2       1       1
       2       1       1       2       1       1       2       1       1       2
       1       1       2       1       1       2       1       1       2       1
       1       2       1       1       2       1       1       2       1       1
       2       1       1       2       1       1       2       1       1       2
       1       1       2       1       1       2       1       1       2       1
       1       2       1       1       2       1       1       2       1       1
       2       1       1       2       1       1       2       1       1       2
       1       1       2       1       1       2       1       1       2       1
       1       2       1       1       2       1       1       2       1       1
       2       1       1       2       1       1       2       1       1       2
       1       1       2       1       1       2       1       1       2       1
       1       2       1       1       2       1       1       2       1       1
       2       1       1       2       1       1       2       1       1       2
       1       1       2       1       1       2       1       1       2       1
       1       2       1       1       2       1       1       2       1       1
       2       1       1       2       1       1       2       1       1       2
       1       1       2       1       1       2       1       1       2       1
       1       2       1       1       2       1       1       2       1       1
       2       1       1       2       1       1       2       1       1       2
       1       1       2       1       1       2       1       1       2       1
       1       2       1       1       2       1       1       2       1       1
       2       1       1       2       1       1       2       1       1       2
       1       1       2       1       1       2       1       1       2       1
       1       2       1       1       2       1       1       2       1       1
       2       1       1       2       1       1       2       1       1       2
       1       1       2       1       1       2       1       1       2       1
       1       2       1       1       2       1       1       2       1       1
       2       1       1       2       1       1       2       1       1       2
       1       1       2       1       1       2       1       1       2       1
       1       2       1       1       2       1       1       2       1       1
       2       1       1       2       1       1       2       1       1       2
       1       1       2       1       1       2       1       1       2       1
       1       2       1       1       2       1       1       2       1       1
       2       1       1       2       1       1       2       1       1       2
       1       1       2       1       1       2       1       1       2       1
       1       2       1       1       2       1       1       2       1       1
       2       1       1       2       1       1       2       1       1       2
       1       1       2       1       1       2       1       1       2       1
       1       2       1       1       2       1       1       2       1       1
       2       1       1       2       1       1       2       1       1       2
       1       1       2       1       1       2       1       1       2       1
       1       2       1       1       2       1       1       2       1       1
       2       1       1       2       1       1       2       1       1       2
       1       1       2       1       1       2       1       1       2       1
       1       2       1       1       2       1       1       2       1       1
       2       1       1       2       1       1       2       1       1       2
       1       1       2       1       1       2       1       1       2       1
       1       2       1       1       2       1       1       2       1       1
       2       1       1       2       1       1       2       1       1       2
       1       1       2       1       1       2       1       1       2       1
       1       2       1       1       2       1       1       2       1       1
       2       1       1       2       1       1       2       1       1       2
       1       1       2       1       1       2       1       1       2       1
       1       2       1       1       2       1       1       2       1       1
       2       1       1       2       1       1       2       1       1       2
       1       1       2       1       1       2       1       1       2       1
       1       2       1       1       2       1       1       2       1       1
       2       1       1       2       1       1       2       1       1       2
       1       1       2       1       1       2       1       1       2       1
       1       2       1       1       2       1       1       2       1       1
       2       1       1       2       1       1       2       1       1       2
       1       1       2       1       1       2       1       1       2       1
       1       2       1       1       2       1       1       2       1       1
       2       1       1       2       1       1       2       1       1       2
       1       1       2       1       1       2       1       1       2       1
       1       2       1       1       2       1       1       2       1       1
       2       1       1       2       1       1       2       1       1       2
       1       1       2       1       1       2       1       1       2       1
       1       2       1       1       2       1       1       2       1       1
       2       1       1       2       1       1       2       1       1       2
       1       1       2       1       1       2       1       1       2       1
       1       2       1       1       2       1       1       2       1       1
       2       1       1       2       1       1       2       1       1       2
       1       1       2       1       1       2       1       1       2       1
       1       2       1       1       2       1       1       2       1       1
       2       1       1       2       1       1       2       1       1       2
       1       1       2       1       1       2       1       1       2       1
       1       2       1       1       2       1       1       2       1       1
       2       1       1       2       1       1       2       1       1       2
       1       1       2       1       1       2       1       1       2       1
       1       2       1       1       2       1       1       2       1       1
       2       1       1       2       1       1       2       1       1       2
       1       1       2       1       1       2       1       1       2       1
       1       2       1       1       2       1       1       2       1       1
       2       1       1       2       1       1       2       1       1       2
       1       1       2       1       1       2       1       1       2       1
       1       2       1       1       2       1       1       2       1       1
       2       1       1       2       1       1       2       1       1       2
       1       1       2       1       1       2       1       1       2       1
       1       2       1       1       2       1       1       2       1       1
       2       1       1       2       1       1       2       1       1       2
       1       1       2       1       1       2       1       1       2       1
       1       2       1       1       2       1       1       2       1       1
       2       1       1       2       1       1       2       1       1       2
       1       1       2       1       1       2       1       1       2       1
       1       2       1       1       2       1       1       2       1       1
       2       1       1       2       1       1       2       1       1       2
       1       1       2       1       1       2       1       1       2       1
       1       2       1       1       2       1       1       2       1       1
       2       1       1       2       1       1       2       1       1       2
       1       1       2       1       1       2       1       1       2       1
       1       2       1       1       2       1       1       2       1       1
       2       1       1       2       1       1       2       1       1       2
       1       1       2       1       1       2       1       1       2       1
       1       2       1       1       2       1       1       2       1       1
       2       1       1       2       1       1       2       1       1       2
       1       1       2       1       1       2       1       1       2       1
       1       2       1       1       2       1       1       2       1       1
       2       1       1       2       1       1       2       1       1       2
       1       1       2       1       1       2       1       1       2       1
       1       2       1       1       2       1       1       2       1       1
       2       1       1       2       1       1       2       1       1       2
       1       1       2       1       1       2       1       1       2       1
       1       2       1       1       2       1       1       2       1       1
       2       1       1       2       1       1       2       1       1       2
       1       1       2       1       1       2       1       1       2       1
       1       2       1       1       2       1       1       2       1       1
       2       1       1       2       1       1       2       1       1       2
       1       1       2       1       1       2       1       1       2       1
       1       2       1       1       2       1       1       2       1       1
       2       1       1       2       1       1       2       1       1       2
       1       1       2       1       1       2       1       1       2       1
       1       2       1       1       2       1       1       2       1       1
       2       1       1       2       1       1       2       1       1       2
       1       1       2       1       1       2       1       1       2       1
       1       2       1       1       2       1       1       2       1       1
       2       1       1       2       1       1       2       1       1       2
       1       1       2       1       1       2       1       1       2       1
       1       2       1       1       2       1       1       2       1       1
       2       1       1       2       1       1       2       1       1       2
       1       1       2       1       1       2       1       1       2       1
       1       2       1       1       2       1       1       2       1       1
       2       1       1       2       1       1       2       1       1       2
       1       1       2       1       1       2       1       1       2       1
       1       2       1       1       2       1       1       2       1       1
       2       1       1       2       1       1       2       1       1       2
       1       1       2       1       1       2       1       1       2       1
       1       2       1       1       2       1       1       2       1       1
       2       1       1       2       1       1       2       1       1       2
       1       1       2       1       1       2       1       1       2       1
       1       2       1       1       2       1       1       2       1       1
       2       1       1       2       1       1       2       1       1       2
       1       1       2       1       1       2       1       1       2       1
       1       2       1       1       2       1       1       2       1       1
       2       1       1       2       1       1       2       1       1       2
       1       1       2       1       1       2       1       1       2       1
       1       2       1       1       2       1       1       2       1       1
       2       1       1       2       1       1       2       1       1       2
       1       1       2       1       1       2       1       1       2       1
       1       2       1       1       2       1       1       2       1       1
       2       1       1       2       1       1       2       1       1       2
       1       1       2       1       1       2       1       1       2       1
       1       2       1       1       2       1       1       2       1       1
       2       1       1       2       1       1       2       1       1       2
       1       1       2       1       1       2       1       1       2       1
       1       2       1       1       2       1       1       2       1       1
       2       1       1       2       1       1       2       1       1       2
       1       1       2       1       1       2       1       1       2       1
       1       2       1       1       2       1       1       2       1       1
       2       1       1       2       1       1       2       1       1       2
       1       1       2       1       1       2       1       1       2       1
       1       2       1       1       2       1       1       2       1       1
       2       1       1       2       1       1       2       1       1       2
       1       1       2       1       1       2       1       1       2       1
       1       2       1       1       2       1       1       2       1       1
       2       1       1       2       1       1       2       1       1       2
       1       1       2       1       1       2       1       1       2       1
       1       2       1       1       2       1       1       2       1       1
       2       1       1       2       1       1       2       1       1       2
       1       1       2       1       1       2       1       1       2       1
       1       2       1       1       2       1       1       2       1       1
       2       1       1       2       1       1       2       1       1       2
       1       1       2       1       1       2       1       1       2       1
       1       2       1       1       2       1       1       2       1       1
       2       1       1       2       1       1       2       1       1       2
       1       1       2       1       1       2       1       1       2       1
       1       2       1       1       2       1       1       2       1       1
       2       1       1       2       1       1       2       1       1       2
       1       1       2       1       1       2       1       1       2       1
       1       2       1       1       2       1       1       2       1       1
       2       1       1       2       1       1       2       1       1       2
       1       1       2       1       1       2       1       1       2       1
       1       2       1       1       2       1       1       2       1       1
       2       1       1       2       1       1       2       1       1       2
       1       1       2       1       1       2       1       1       2       1
       1       2       1       1       2       1       1       2       1       1
       2       1       1       2       1       1       2       1       1       2
       1       1       2       1       1       2       1       1       2       1
       1       2       1       1       2       1       1       2       1       1
       2       1       1       2       1       1       2       1       1       2
       1       1       2       1       1       2       1       1       2       1
       1       2       1       1       2       1       1       2       1       1
       2       1       1       2       1       1       2       1       1       2
       1       1       2       1       1       2       1       1       2       1
       1       2       1       1       2       1       1       2       1       1
       2       1       1       2       1       1       2       1       1       2
       1       1       2       1       1       2       1       1       2       1
       1       2       1       1       2       1       1       2       1       1
       2       1       1       2       1       1       2       1       1       2
       1       1       2       1       1       2       1       1       2       1
       1       2       1       1       2       1       1       2       1       1
       2       1       1       2       1       1       2       1       1       2
       1       1       2       1       1       2       1       1       2       1
       1       2       1       1       2       1       1       2       1       1
       2       1       1       2       1       1       2       1       1       2
       1       1       2       1       1       2       1       1       2       1
       1       2       1       1       2       1       1       2       1       1
       2       1       1       2       1       1       2       1       1       2
       1       1       2       1       1       2       1       1       2       1
       1       2       1       1       2       1       1       2       1       1
       2       1       1       2       1       1       2       1       1       2
       1       1       2       1       1       2       1       1       2       1
       1       2       1       1       2       1       1       2       1       1
       2       1       1       2       1       1       2       1       1       2
       1       1       2       1       1       2       1       1       2       1
       1       2       1       1       2       1       1       2       1       1
       2       1       1       2       1       1       2       1       1       2
       1       1       2       1       1       2       1       1       2       1
       1       2       1       1       2       1       1       2       1       1
       2       1       1       2       1       1       2       1       1       2
       1       1       2       1       1       2       1       1       2       1
       1       2       1       1       2       1       1       2       1       1
       2       1       1       2       1       1       2       1       1       2
       1       1       2       1       1       2       1       1       2       1
       1       2       1       1       2       1       1       2       1       1
       2       1       1       2       1       1       2       1       1       2
       1       1       2       1       1       2       1       1       2       1
       1       2       1       1       2       1       1       2       1       1
       2       1       1       2       1       1       2       1       1       2
       1       1       2       1       1       2       1       1       2       1
       1       2       1       1       2       1       1       2       1       1
       2       1       1       2       1       1       2       1       1       2
       1       1       2       1       1       2       1       1       2       1
       1       2       1       1       2       1       1       2       1       1
       2       1       1       2       1       1       2       1       1       2
       1       1       2       1       1       2       1       1       2       1
       1       2       1       1       2       1       1       2       1       1
       2       1       1       2       1       1       2       1       1       2
       1       1       2       1       1       2       1       1       2       1
       1       2       1       1       2       1       1       2       1       1
       2       1       1       2       1       1       2       1       1       2
       1       1       2       1       1       2       1       1       2       1
       1       2       1       1       2       1       1       2       1       1
       2       1       1       2       1       1       2       1       1       2
       1       1       2       1       1       2       1       1       2       1
       1       2       1       1       2       1       1       2       1       1
       2       1       1       2       1       1       2       1       1       2
       1       1       2       1       1       2       1       1       2       1
       1       2       1       1       2       1       1       2       1       1
       2       1       1       2       1       1       2       1       1       2
       1       1       2       1       1       2       1       1       2       1
       1       2       1       1       2       1       1       2       1       1
       2       1       1       2       1       1       2       1       1       2
       1       1       2       1       1       2       1       1       2       1
       1       2       1       1       2       1       1       2       1       1
       2       1       1       2       1       1       2       1       1       2
       1       1       2       1       1       2       1       1       2       1
       1       2       1       1       2       1       1       2       1       1
       2       1       1       2       1       1       2       1       1       2
       1       1       2       1       1       2       1       1       2       1
       1       2       1       1       2       1       1       2       1       1
       2       1       1       2       1       1       2       1       1       2
       1       1       2       1       1       2       1       1       2       1
       1       2       1       1       2       1       1       2       1       1
       2       1       1       2       1       1       2       1       1       2
       1       1       2       1       1       2       1       1       2       1
       1       2       1       1       2       1       1       2       1       1
       2       1       1       2       1       1       2       1       1       2
       1       1       2       1       1       2       1       1       2       1
       1       2       1       1       2       1       1       2       1       1
       2       1       1       2       1       1       2       1       1       2
       1       1
%FLAG NONBONDED_PARM_INDEX                                                      
%FORMAT(10I8)                                                                   
       1       2       4       7      11      16       2       3       5       8
      12      17       4       5       6       9      13      18       7       8
       9      10      14      19      11      12      13      14      15      20
      16      17      18      19      20      21
%FLAG RESIDUE_LABEL                                                             
%FORMAT(20a4)                                                                   
MOL WAT WAT WAT WAT WAT WAT WAT WAT WAT WAT WAT WAT WAT WAT WAT WAT WAT WAT WAT 
WAT WAT WAT WAT WAT WAT WAT WAT WAT WAT WAT WAT WAT WAT WAT WAT WAT WAT WAT WAT 
WAT WAT WAT WAT WAT WAT WAT WAT WAT WAT WAT WAT WAT WAT WAT WAT WAT WAT WAT WAT 
WAT WAT WAT WAT WAT WAT WAT WAT WAT WAT WAT WAT WAT WAT WAT WAT WAT WAT WAT WAT 
WAT WAT WAT WAT WAT WAT WAT WAT WAT WAT WAT WAT WAT WAT WAT WAT WAT WAT WAT WAT 
WAT WAT WAT WAT WAT WAT WAT WAT WAT WAT WAT WAT WAT WAT WAT WAT WAT WAT WAT WAT 
WAT WAT WAT WAT WAT WAT WAT WAT WAT WAT WAT WAT WAT WAT WAT WAT WAT WAT WAT WAT 
WAT WAT WAT WAT WAT WAT WAT WAT WAT WAT WAT WAT WAT WAT WAT WAT WAT WAT WAT WAT 
WAT WAT WAT WAT WAT WAT WAT WAT WAT WAT WAT WAT WAT WAT WAT WAT WAT WAT WAT WAT 
WAT WAT WAT WAT WAT WAT WAT WAT WAT WAT WAT WAT WAT WAT WAT WAT WAT WAT WAT WAT 
WAT WAT WAT WAT WAT WAT WAT WAT WAT WAT WAT WAT WAT WAT WAT WAT WAT WAT WAT WAT 
WAT WAT WAT WAT WAT WAT WAT WAT WAT WAT WAT WAT WAT WAT WAT WAT WAT WAT WAT WAT 
WAT WAT WAT WAT WAT WAT WAT WAT WAT WAT WAT WAT WAT WAT WAT WAT WAT WAT WAT WAT 
WAT WAT WAT WAT WAT WAT WAT WAT WAT WAT WAT WAT WAT WAT WAT WAT WAT WAT WAT WAT 
WAT WAT WAT WAT WAT WAT WAT WAT WAT WAT WAT WAT WAT WAT WAT WAT WAT WAT WAT WAT 
WAT WAT WAT WAT WAT WAT WAT WAT WAT WAT WAT WAT WAT WAT WAT WAT WAT WAT WAT WAT 
WAT WAT WAT WAT WAT WAT WAT WAT WAT WAT WAT WAT WAT WAT WAT WAT WAT WAT WAT WAT 
WAT WAT WAT WAT WAT WAT WAT WAT WAT WAT WAT WAT WAT WAT WAT WAT WAT WAT WAT WAT 
WAT WAT WAT WAT WAT WAT WAT WAT WAT WAT WAT WAT WAT WAT WAT WAT WAT WAT WAT WAT 
WAT WAT WAT WAT WAT WAT WAT WAT WAT WAT WAT WAT WAT WAT WAT WAT WAT WAT WAT WAT 
WAT WAT WAT WAT WAT WAT WAT WAT WAT WAT WAT WAT WAT WAT WAT WAT WAT WAT WAT WAT 
WAT WAT WAT WAT WAT WAT WAT WAT WAT WAT WAT WAT WAT WAT WAT WAT WAT WAT WAT WAT 
WAT WAT WAT WAT WAT WAT WAT WAT WAT WAT WAT WAT WAT WAT WAT WAT WAT WAT WAT WAT 
WAT WAT WAT WAT WAT WAT WAT WAT WAT WAT WAT WAT WAT WAT WAT WAT WAT WAT WAT WAT 
WAT WAT WAT WAT WAT WAT WAT WAT WAT WAT WAT WAT WAT WAT WAT WAT WAT WAT WAT WAT 
WAT WAT WAT WAT WAT WAT WAT WAT WAT WAT WAT WAT WAT WAT WAT WAT WAT WAT WAT WAT 
WAT WAT WAT WAT WAT WAT WAT WAT WAT WAT WAT WAT WAT WAT WAT WAT WAT WAT WAT WAT 
WAT WAT WAT WAT WAT WAT WAT WAT WAT WAT WAT WAT WAT WAT WAT WAT WAT WAT WAT WAT 
WAT WAT WAT WAT WAT WAT WAT WAT WAT WAT WAT WAT WAT WAT WAT WAT WAT WAT WAT WAT 
WAT WAT WAT WAT WAT WAT WAT WAT WAT WAT WAT WAT WAT WAT WAT WAT WAT WAT WAT WAT 
WAT WAT WAT WAT WAT WAT WAT WAT WAT WAT WAT WAT WAT WAT WAT WAT WAT WAT WAT WAT 
WAT WAT WAT WAT WAT WAT WAT WAT WAT WAT WAT WAT WAT WAT WAT WAT WAT WAT WAT WAT 
WAT WAT WAT WAT WAT WAT WAT WAT WAT WAT WAT WAT WAT WAT WAT WAT WAT WAT WAT WAT 
WAT WAT WAT WAT WAT WAT WAT WAT WAT WAT WAT WAT WAT WAT WAT WAT WAT WAT WAT WAT 
WAT WAT WAT WAT WAT WAT WAT WAT WAT WAT WAT WAT WAT WAT WAT WAT WAT WAT WAT WAT 
WAT WAT WAT WAT WAT WAT WAT WAT WAT WAT WAT WAT WAT WAT WAT WAT WAT WAT WAT WAT 
WAT WAT WAT WAT WAT WAT WAT WAT WAT WAT WAT WAT WAT WAT WAT WAT WAT WAT WAT WAT 
WAT WAT WAT WAT WAT WAT WAT WAT WAT WAT WAT WAT WAT WAT WAT WAT WAT WAT WAT WAT 
WAT WAT WAT WAT WAT WAT WAT WAT WAT WAT WAT WAT WAT WAT WAT WAT WAT WAT WAT WAT 
WAT WAT WAT WAT WAT WAT WAT WAT WAT WAT WAT WAT WAT WAT WAT WAT WAT WAT WAT WAT 
WAT WAT WAT WAT WAT WAT WAT WAT WAT WAT WAT WAT WAT WAT WAT WAT WAT WAT WAT WAT 
WAT WAT WAT WAT WAT WAT WAT WAT WAT WAT WAT WAT WAT WAT WAT WAT WAT WAT WAT WAT 
WAT WAT WAT WAT WAT WAT WAT WAT WAT WAT WAT WAT WAT WAT WAT WAT WAT WAT WAT WAT 
WAT WAT WAT WAT WAT WAT WAT WAT WAT WAT WAT WAT WAT WAT WAT WAT WAT WAT WAT WAT 
WAT WAT WAT WAT WAT WAT WAT WAT WAT WAT WAT WAT WAT WAT WAT WAT WAT WAT WAT WAT 
WAT WAT WAT WAT WAT WAT WAT WAT WAT WAT WAT WAT WAT WAT WAT WAT WAT WAT WAT WAT 
WAT WAT WAT WAT WAT WAT WAT WAT WAT WAT WAT WAT WAT WAT WAT WAT WAT WAT WAT WAT 
WAT WAT WAT WAT WAT WAT WAT WAT WAT WAT WAT WAT WAT WAT WAT WAT WAT WAT WAT WAT 
WAT WAT WAT WAT WAT WAT WAT WAT WAT WAT WAT WAT WAT WAT WAT WAT WAT WAT WAT WAT 
WAT WAT WAT WAT WAT WAT WAT WAT WAT WAT WAT WAT WAT WAT WAT WAT WAT WAT WAT WAT 
WAT WAT WAT WAT WAT WAT WAT WAT WAT WAT WAT WAT WAT WAT WAT WAT WAT WAT WAT WAT 
WAT WAT WAT WAT WAT WAT WAT WAT WAT WAT WAT WAT WAT WAT WAT WAT WAT WAT WAT WAT 
WAT WAT WAT WAT WAT WAT WAT WAT WAT WAT WAT WAT WAT WAT WAT WAT WAT WAT WAT WAT 
WAT WAT WAT WAT WAT WAT WAT WAT WAT WAT WAT WAT WAT WAT WAT WAT WAT WAT WAT WAT 
WAT WAT WAT WAT WAT WAT WAT WAT WAT WAT WAT WAT WAT WAT WAT WAT WAT WAT WAT WAT 
WAT WAT WAT WAT WAT WAT WAT WAT WAT WAT WAT WAT WAT WAT WAT WAT WAT WAT WAT WAT 
WAT WAT WAT WAT WAT WAT WAT WAT WAT WAT WAT WAT WAT WAT WAT WAT WAT WAT WAT WAT 
WAT WAT WAT WAT WAT WAT WAT WAT WAT WAT WAT WAT WAT WAT WAT 
%FLAG RESIDUE_POINTER                                                           
%FORMAT(10I8)                                                                   
       1      11      14      17      20      23      26      29      32      35
      38      41      44      47      50      53      56      59      62      65
      68      71      74      77      80      83      86      89      92      95
      98     101     104     107     110     113     116     119     122     125
     128     131     134     137     140     143     146     149     152     155
     158     161     164     167     170     173     176     179     182     185
     188     191     194     197     200     203     206     209     212     215
     218     221     224     227     230     233     236     239     242     245
     248     251     254     257     260     263     266     269     272     275
     278     281     284     287     290     293     296     299     302     305
     308     311     314     317     320     323     326     329     332     335
     338     341     344     347     350     353     356     359     362     365
     368     371     374     377     380     383     386     389     392     395
     398     401     404     407     410     413     416     419     422     425
     428     431     434     437     440     443     446     449     452     455
     458     461     464     467     470     473     476     479     482     485
     488     491     494     497     500     503     506     509     512     515
     518     521     524     527     530     533     536     539     542     545
     548     551     554     557     560     563     566     569     572     575
     578     581     584     587     590     593     596     599     602     605
     608     611     614     617     620     623     626     629     632     635
     638     641     644     647     650     653     656     659     662     665
     668     671     674     677     680     683     686     689     692     695
     698     701     704     707     710     713     716     719     722     725
     728     731     734     737     740     743     746     749     752     755
     758     761     764     767     770     773     776     779     782     785
     788     791     794     797     800     803     806     809     812     815
     818     821     824     827     830     833     836     839     842     845
     848     851     854     857     860     863     866     869     872     875
     878     881     884     887     890     893     896     899     902     905
     908     911     914     917     920     923     926     929     932     935
     938     941     944     947     950     953     956     959     962     965
     968     971     974     977     980     983     986     989     992     995
     998    1001    1004    1007    1010    1013    1016    1019    1022    1025
    1028    1031    1034    1037    1040    1043    1046    1049    1052    1055
    1058    1061    1064    1067    1070    1073    1076    1079    1082    1085
    1088    1091    1094    1097    1100    1103    1106    1109    1112    1115
    1118    1121    1124    1127    1130    1133    1136    1139    1142    1145
    1148    1151    1154    1157    1160    1163    1166    1169    1172    1175
    1178    1181    1184    1187    1190    1193    1196    1199    1202    1205
    1208    1211    1214    1217    1220    1223    1226    1229    1232    1235
    1238    1241    1244    1247    1250    1253    1256    1259    1262    1265
    1268    1271    1274    1277    1280    1283    1286    1289    1292    1295
    1298    1301    1304    1307    1310    1313    1316    1319    1322    1325
    1328    1331    1334    1337    1340    1343    1346    1349    1352    1355
    1358    1361    1364    1367    1370    1373    1376    1379    1382    1385
    1388    1391    1394    1397    1400    1403    1406    1409    1412    1415
    1418    1421    1424    1427    1430    1433    1436    1439    1442    1445
    1448    1451    1454    1457    1460    1463    1466    1469    1472    1475
    1478    1481    1484    1487    1490    1493    1496    1499    1502    1505
    1508    1511    1514    1517    1520    1523    1526    1529    1532    1535
    1538    1541    1544    1547    1550    1553    1556    1559    1562    1565
    1568    1571    1574    1577    1580    1583    1586    1589    1592    1595
    1598    1601    1604    1607    1610    1613    1616    1619    1622    1625
    1628    1631    1634    1637    1640    1643    1646    1649    1652    1655
    1658    1661    1664    1667    1670    1673    1676    1679    1682    1685
    1688    1691    1694    1697    1700    1703    1706    1709    1712    1715
    1718    1721    1724    1727    1730    1733    1736    1739    1742    1745
    1748    1751    1754    1757    1760    1763    1766    1769    1772    1775
    1778    1781    1784    1787    1790    1793    1796    1799    1802    1805
    1808    1811    1814    1817    1820    1823    1826    1829    1832    1835
    1838    1841    1844    1847    1850    1853    1856    1859    1862    1865
    1868    1871    1874    1877    1880    1883    1886    1889    1892    1895
    1898    1901    1904    1907    1910    1913    1916    1919    1922    1925
    1928    1931    1934    1937    1940    1943    1946    1949    1952    1955
    1958    1961    1964    1967    1970    1973    1976    1979    1982    1985
    1988    1991    1994    1997    2000    2003    2006    2009    2012    2015
    2018    2021    2024    2027    2030    2033    2036    2039    2042    2045
    2048    2051    2054    2057    2060    2063    2066    2069    2072    2075
    2078    2081    2084    2087    2090    2093    2096    2099    2102    2105
    2108    2111    2114    2117    2120    2123    2126    2129    2132    2135
    2138    2141    2144    2147    2150    2153    2156    2159    2162    2165
    2168    2171    2174    2177    2180    2183    2186    2189    2192    2195
    2198    2201    2204    2207    2210    2213    2216    2219    2222    2225
    2228    2231    2234    2237    2240    2243    2246    2249    2252    2255
    2258    2261    2264    2267    2270    2273    2276    2279    2282    2285
    2288    2291    2294    2297    2300    2303    2306    2309    2312    2315
    2318    2321    2324    2327    2330    2333    2336    2339    2342    2345
    2348    2351    2354    2357    2360    2363    2366    2369    2372    2375
    2378    2381    2384    2387    2390    2393    2396    2399    2402    2405
    2408    2411    2414    2417    2420    2423    2426    2429    2432    2435
    2438    2441    2444    2447    2450    2453    2456    2459    2462    2465
    2468    2471    2474    2477    2480    2483    2486    2489    2492    2495
    2498    2501    2504    2507    2510    2513    2516    2519    2522    2525
    2528    2531    2534    2537    2540    2543    2546    2549    2552    2555
    2558    2561    2564    2567    2570    2573    2576    2579    2582    2585
    2588    2591    2594    2597    2600    2603    2606    2609    2612    2615
    2618    2621    2624    2627    2630    2633    2636    2639    2642    2645
    2648    2651    2654    2657    2660    2663    2666    2669    2672    2675
    2678    2681    2684    2687    2690    2693    2696    2699    2702    2705
    2708    2711    2714    2717    2720    2723    2726    2729    2732    2735
    2738    2741    2744    2747    2750    2753    2756    2759    2762    2765
    2768    2771    2774    2777    2780    2783    2786    2789    2792    2795
    2798    2801    2804    2807    2810    2813    2816    2819    2822    2825
    2828    2831    2834    2837    2840    2843    2846    2849    2852    2855
    2858    2861    2864    2867    2870    2873    2876    2879    2882    2885
    2888    2891    2894    2897    2900    2903    2906    2909    2912    2915
    2918    2921    2924    2927    2930    2933    2936    2939    2942    2945
    2948    2951    2954    2957    2960    2963    2966    2969    2972    2975
    2978    2981    2984    2987    2990    2993    2996    2999    3002    3005
    3008    3011    3014    3017    3020    3023    3026    3029    3032    3035
    3038    3041    3044    3047    3050    3053    3056    3059    3062    3065
    3068    3071    3074    3077    3080    3083    3086    3089    3092    3095
    3098    3101    3104    3107    3110    3113    3116    3119    3122    3125
    3128    3131    3134    3137    3140    3143    3146    3149    3152    3155
    3158    3161    3164    3167    3170    3173    3176    3179    3182    3185
    3188    3191    3194    3197    3200    3203    3206    3209    3212    3215
    3218    3221    3224    3227    3230    3233    3236    3239    3242    3245
    3248    3251    3254    3257    3260    3263    3266    3269    3272    3275
    3278    3281    3284    3287    3290    3293    3296    3299    3302    3305
    3308    3311    3314    3317    3320    3323    3326    3329    3332    3335
    3338    3341    3344    3347    3350    3353    3356    3359    3362    3365
    3368    3371    3374    3377    3380    3383    3386    3389    3392    3395
    3398    3401    3404    3407    3410    3413    3416    3419    3422    3425
    3428    3431    3434    3437    3440    3443    3446    3449    3452    3455
    3458    3461    3464    3467    3470
%FLAG BOND_FORCE_CONSTANT                                                       
%FORMAT(5E16.8)                                                                 
  2.43200000E+02  3.75900000E+02  2.98400000E+02  5.53000000E+02  5.53000000E+02
%FLAG BOND_EQUIL_VALUE                                                          
%FORMAT(5E16.8)                                                                 
  1.52400000E+00  1.09700000E+00  1.67200000E+00  9.57200000E-01  1.51360000E+00
%FLAG ANGLE_FORCE_CONSTANT                                                      
%FORMAT(5E16.8)                                                                 
  6.40000000E+01  6.39000000E+01  4.74000000E+01  3.90000000E+01
%FLAG ANGLE_EQUIL_VALUE                                                         
%FORMAT(5E16.8)                                                                 
  2.03330945E+00  2.14937390E+00  1.89839544E+00  1.87762601E+00
%FLAG DIHEDRAL_FORCE_CONSTANT                                                   
%FORMAT(5E16.8)                                                                 
  0.00000000E+00  0.00000000E+00  1.10000000E+00
%FLAG DIHEDRAL_PERIODICITY                                                      
%FORMAT(5E16.8)                                                                 
  2.00000000E+00  2.00000000E+00  2.00000000E+00
%FLAG DIHEDRAL_PHASE                                                            
%FORMAT(5E16.8)                                                                 
  0.00000000E+00  3.14159400E+00  3.14159400E+00
%FLAG SCEE_SCALE_FACTOR                                                         
%FORMAT(5E16.8)                                                                 
  1.20000000E+00  1.20000000E+00  0.00000000E+00
%FLAG SCNB_SCALE_FACTOR                                                         
%FORMAT(5E16.8)                                                                 
  2.00000000E+00  2.00000000E+00  0.00000000E+00
%FLAG SOLTY                                                                     
%FORMAT(5E16.8)                                                                 
  0.00000000E+00  0.00000000E+00  0.00000000E+00  0.00000000E+00  0.00000000E+00
  0.00000000E+00
%FLAG LENNARD_JONES_ACOEF                                                       
%FORMAT(5E16.8)                                                                 
  1.02073671E+06  8.43969952E+05  6.96551276E+05  2.09089895E+06  1.73376823E+06
  4.26366419E+06  1.00235148E+05  8.12662403E+04  2.11783234E+05  7.94617769E+03
  7.77325489E+05  6.39146293E+05  1.60635315E+06  7.18637611E+04  5.81935564E+05
  0.00000000E+00  0.00000000E+00  0.00000000E+00  0.00000000E+00  0.00000000E+00
  0.00000000E+00
%FLAG LENNARD_JONES_BCOEF                                                       
%FORMAT(5E16.8)                                                                 
  6.63431737E+02  5.90251928E+02  5.24668528E+02  1.20800124E+03  1.07629402E+03
  2.19459223E+03  1.37787728E+02  1.21392023E+02  2.54804909E+02  2.57122925E+01
  6.30880403E+02  5.59732167E+02  1.15379215E+03  1.27133996E+02  5.94825035E+02
  0.00000000E+00  0.00000000E+00  0.00000000E+00  0.00000000E+00  0.00000000E+00
  0.00000000E+00
%FLAG BONDS_INC_HYDROGEN                                                        
%FORMAT(10I8)                                                                   
       0      12       2       0      15       2       0      18       2       6
      21       2       6      24       2       6      27       2      33      30
       4      36      30       4      36      33       5      42      39       4
      45      39       4      45      42       5      51      48       4      54
      48       4      54      51       5      60      57       4      63      57
       4      63      60       5      69      66       4      72      66       4
      72      69       5      78      75       4      81      75       4      81
      78       5      87      84       4      90      84       4      90      87
       5      96      93       4      99      93       4      99      96       5
     105     102       4     108     102       4     108     105       5     114
     111       4     117     111       4     117     114       5     123     120
       4     126     120       4     126     123       5     132     129       4
     135     129       4     135     132       5     141     138       4     144
     138       4     144     141       5     150     147       4     153     147
       4     153     150       5     159     156       4     162     156       4
     162     159       5     168     165       4     171     165       4     171
     168       5     177     174       4     180     174       4     180     177
       5     186     183       4     189     183       4     189     186       5
     195     192       4     198     192       4     198     195       5     204
     201       4     207     201       4     207     204       5     213     210
       4     216     210       4     216     213       5     222     219       4
     225     219       4     225     222       5     231     228       4     234
     228       4     234     231       5     240     237       4     243     237
       4     243     240       5     249     246       4     252     246       4
     252     249       5     258     255       4     261     255       4     261
     258       5     267     264       4     270     264       4     270     267
       5     276     273       4     279     273       4     279     276       5
     285     282       4     288     282       4     288     285       5     294
     291       4     297     291       4     297     294       5     303     300
       4     306     300       4     306     303       5     312     309       4
     315     309       4     315     312       5     321     318       4     324
     318       4     324     321       5     330     327       4     333     327
       4     333     330       5     339     336       4     342     336       4
     342     339       5     348     345       4     351     345       4     351
     348       5     357     354       4     360     354       4     360     357
       5     366     363       4     369     363       4     369     366       5
     375     372       4     378     372       4     378     375       5     384
     381       4     387     381       4     387     384       5     393     390
       4     396     390       4     396     393       5     402     399       4
     405     399       4     405     402       5     411     408       4     414
     408       4     414     411       5     420     417       4     423     417
       4     423     420       5     429     426       4     432     426       4
     432     429       5     438     435       4     441     435       4     441
     438       5     447     444       4     450     444       4     450     447
       5     456     453       4     459     453       4     459     456       5
     465     462       4     468     462       4     468     465       5     474
     471       4     477     471       4     477     474       5     483     480
       4     486     480       4     486     483       5     492     489       4
     495     489       4     495     492       5     501     498       4     504
     498       4     504     501       5     510     507       4     513     507
       4     513     510       5     519     516       4     522     516       4
     522     519       5     528     525       4     531     525       4     531
     528       5     537     534       4     540     534       4     540     537
       5     546     543       4     549     543       4     549     546       5
     555     552       4     558     552       4     558     555       5     564
     561       4     567     561       4     567     564       5     573     570
       4     576     570       4     576     573       5     582     579       4
     585     579       4     585     582       5     591     588       4     594
     588       4     594     591       5     600     597       4     603     597
       4     603     600       5     609     606       4     612     606       4
     612     609       5     618     615       4     621     615       4     621
     618       5     627     624       4     630     624       4     630     627
       5     636     633       4     639     633       4     639     636       5
     645     642       4     648     642       4     648     645       5     654
     651       4     657     651       4     657     654       5     663     660
       4     666     660       4     666     663       5     672     669       4
     675     669       4     675     672       5     681     678       4     684
     678       4     684     681       5     690     687       4     693     687
       4     693     690       5     699     696       4     702     696       4
     702     699       5     708     705       4     711     705       4     711
     708       5     717     714       4     720     714       4     720     717
       5     726     723       4     729     723       4     729     726       5
     735     732       4     738     732       4     738     735       5     744
     741       4     747     741       4     747     744       5     753     750
       4     756     750       4     756     753       5     762     759       4
     765     759       4     765     762       5     771     768       4     774
     768       4     774     771       5     780     777       4     783     777
       4     783     780       5     789     786       4     792     786       4
     792     789       5     798     795       4     801     795       4     801
     798       5     807     804       4     810     804       4     810     807
       5     816     813       4     819     813       4     819     816       5
     825     822       4     828     822       4     828     825       5     834
     831       4     837     831       4     837     834       5     843     840
       4     846     840       4     846     843       5     852     849       4
     855     849       4     855     852       5     861     858       4     864
     858       4     864     861       5     870     867       4     873     867
       4     873     870       5     879     876       4     882     876       4
     882     879       5     888     885       4     891     885       4     891
     888       5     897     894       4     900     894       4     900     897
       5     906     903       4     909     903       4     909     906       5
     915     912       4     918     912       4     918     915       5     924
     921       4     927     921       4     927     924       5     933     930
       4     936     930       4     936     933       5     942     939       4
     945     939       4     945     942       5     951     948       4     954
     948       4     954     951       5     960     957       4     963     957
       4     963     960       5     969     966       4     972     966       4
     972     969       5     978     975       4     981     975       4     981
     978       5     987     984       4     990     984       4     990     987
       5     996     993       4     999     993       4     999     996       5
    1005    1002       4    1008    1002       4    1008    1005       5    1014
    1011       4    1017    1011       4    1017    1014       5    1023    1020
       4    1026    1020       4    1026    1023       5    1032    1029       4
    1035    1029       4    1035    1032       5    1041    1038       4    1044
    1038       4    1044    1041       5    1050    1047       4    1053    1047
       4    1053    1050       5    1059    1056       4    1062    1056       4
    1062    1059       5    1068    1065       4    1071    1065       4    1071
    1068       5    1077    1074       4    1080    1074       4    1080    1077
       5    1086    1083       4    1089    1083       4    1089    1086       5
    1095    1092       4    1098    1092       4    1098    1095       5    1104
    1101       4    1107    1101       4    1107    1104       5    1113    1110
       4    1116    1110       4    1116    1113       5    1122    1119       4
    1125    1119       4    1125    1122       5    1131    1128       4    1134
    1128       4    1134    1131       5    1140    1137       4    1143    1137
       4    1143    1140       5    1149    1146       4    1152    1146       4
    1152    1149       5    1158    1155       4    1161    1155       4    1161
    1158       5    1167    1164       4    1170    1164       4    1170    1167
       5    1176    1173       4    1179    1173       4    1179    1176       5
    1185    1182       4    1188    1182       4    1188    1185       5    1194
    1191       4    1197    1191       4    1197    1194       5    1203    1200
       4    1206    1200       4    1206    1203       5    1212    1209       4
    1215    1209       4    1215    1212       5    1221    1218       4    1224
    1218       4    1224    1221       5    1230    1227       4    1233    1227
       4    1233    1230       5    1239    1236       4    1242    1236       4
    1242    1239       5    1248    1245       4    1251    1245       4    1251
    1248       5    1257    1254       4    1260    1254       4    1260    1257
       5    1266    1263       4    1269    1263       4    1269    1266       5
    1275    1272       4    1278    1272       4    1278    1275       5    1284
    1281       4    1287    1281       4    1287    1284       5    1293    1290
       4    1296    1290       4    1296    1293       5    1302    1299       4
    1305    1299       4    1305    1302       5    1311    1308       4    1314
    1308       4    1314    1311       5    1320    1317       4    1323    1317
       4    1323    1320       5    1329    1326       4    1332    1326       4
    1332    1329       5    1338    1335       4    1341    1335       4    1341
    1338       5    1347    1344       4    1350    1344       4    1350    1347
       5    1356    1353       4    1359    1353       4    1359    1356       5
    1365    1362       4    1368    1362       4    1368    1365       5    1374
    1371       4    1377    1371       4    1377    1374       5    1383    1380
       4    1386    1380       4    1386    1383       5    1392    1389       4
    1395    1389       4    1395    1392       5    1401    1398       4    1404
    1398       4    1404    1401       5    1410    1407       4    1413    1407
       4    1413    1410       5    1419    1416       4    1422    1416       4
    1422    1419       5    1428    1425       4    1431    1425       4    1431
    1428       5    1437    1434       4    1440    1434       4    1440    1437
       5    1446    1443       4    1449    1443       4    1449    1446       5
    1455    1452       4    1458    1452       4    1458    1455       5    1464
    1461       4    1467    1461       4    1467    1464       5    1473    1470
       4    1476    1470       4    1476    1473       5    1482    1479       4
    1485    1479       4    1485    1482       5    1491    1488       4    1494
    1488       4    1494    1491       5    1500    1497       4    1503    1497
       4    1503    1500       5    1509    1506       4    1512    1506       4
    1512    1509       5    1518    1515       4    1521    1515       4    1521
    1518       5    1527    1524       4    1530    1524       4    1530    1527
       5    1536    1533       4    1539    1533       4    1539    1536       5
    1545    1542       4    1548    1542       4    1548    1545       5    1554
    1551       4    1557    1551       4    1557    1554       5    1563    1560
       4    1566    1560       4    1566    1563       5    1572    1569       4
    1575    1569       4    1575    1572       5    1581    1578       4    1584
    1578       4    1584    1581       5    1590    1587       4    1593    1587
       4    1593    1590       5    1599    1596       4    1602    1596       4
    1602    1599       5    1608    1605       4    1611    1605       4    1611
    1608       5    1617    1614       4    1620    1614       4    1620    1617
       5    1626    1623       4    1629    1623       4    1629    1626       5
    1635    1632       4    1638    1632       4    1638    1635       5    1644
    1641       4    1647    1641       4    1647    1644       5    1653    1650
       4    1656    1650       4    1656    1653       5    1662    1659       4
    1665    1659       4    1665    1662       5    1671    1668       4    1674
    1668       4    1674    1671       5    1680    1677       4    1683    1677
       4    1683    1680       5    1689    1686       4    1692    1686       4
    1692    1689       5    1698    1695       4    1701    1695       4    1701
    1698       5    1707    1704       4    1710    1704       4    1710    1707
       5    1716    1713       4    1719    1713       4    1719    1716       5
    1725    1722       4    1728    1722       4    1728    1725       5    1734
    1731       4    1737    1731       4    1737    1734       5    1743    1740
       4    1746    1740       4    1746    1743       5    1752    1749       4
    1755    1749       4    1755    1752       5    1761    1758       4    1764
    1758       4    1764    1761       5    1770    1767       4    1773    1767
       4    1773    1770       5    1779    1776       4    1782    1776       4
    1782    1779       5    1788    1785       4    1791    1785       4    1791
    1788       5    1797    1794       4    1800    1794       4    1800    1797
       5    1806    1803       4    1809    1803       4    1809    1806       5
    1815    1812       4    1818    1812       4    1818    1815       5    1824
    1821       4    1827    1821       4    1827    1824       5    1833    1830
       4    1836    1830       4    1836    1833       5    1842    1839       4
    1845    1839       4    1845    1842       5    1851    1848       4    1854
    1848       4    1854    1851       5    1860    1857       4    1863    1857
       4    1863    1860       5    1869    1866       4    1872    1866       4
    1872    1869       5    1878    1875       4    1881    1875       4    1881
    1878       5    1887    1884       4    1890    1884       4    1890    1887
       5    1896    1893       4    1899    1893       4    1899    1896       5
    1905    1902       4    1908    1902       4    1908    1905       5    1914
    1911       4    1917    1911       4    1917    1914       5    1923    1920
       4    1926    1920       4    1926    1923       5    1932    1929       4
    1935    1929       4    1935    1932       5    1941    1938       4    1944
    1938       4    1944    1941       5    1950    1947       4    1953    1947
       4    1953    1950       5    1959    1956       4    1962    1956       4
    1962    1959       5    1968    1965       4    1971    1965       4    1971
    1968       5    1977    1974       4    1980    1974       4    1980    1977
       5    1986    1983       4    1989    1983       4    1989    1986       5
    1995    1992       4    1998    1992       4    1998    1995       5    2004
    2001       4    2007    2001       4    2007    2004       5    2013    2010
       4    2016    2010       4    2016    2013       5    2022    2019       4
    2025    2019       4    2025    2022       5    2031    2028       4    2034
    2028       4    2034    2031       5    2040    2037       4    2043    2037
       4    2043    2040       5    2049    2046       4    2052    2046       4
    2052    2049       5    2058    2055       4    2061    2055       4    2061
    2058       5    2067    2064       4    2070    2064       4    2070    2067
       5    2076    2073       4    2079    2073       4    2079    2076       5
    2085    2082       4    2088    2082       4    2088    2085       5    2094
    2091       4    2097    2091       4    2097    2094       5    2103    2100
       4    2106    2100       4    2106    2103       5    2112    2109       4
    2115    2109       4    2115    2112       5    2121    2118       4    2124
    2118       4    2124    2121       5    2130    2127       4    2133    2127
       4    2133    2130       5    2139    2136       4    2142    2136       4
    2142    2139       5    2148    2145       4    2151    2145       4    2151
    2148       5    2157    2154       4    2160    2154       4    2160    2157
       5    2166    2163       4    2169    2163       4    2169    2166       5
    2175    2172       4    2178    2172       4    2178    2175       5    2184
    2181       4    2187    2181       4    2187    2184       5    2193    2190
       4    2196    2190       4    2196    2193       5    2202    2199       4
    2205    2199       4    2205    2202       5    2211    2208       4    2214
    2208       4    2214    2211       5    2220    2217       4    2223    2217
       4    2223    2220       5    2229    2226       4    2232    2226       4
    2232    2229       5    2238    2235       4    2241    2235       4    2241
    2238       5    2247    2244       4    2250    2244       4    2250    2247
       5    2256    2253       4    2259    2253       4    2259    2256       5
    2265    2262       4    2268    2262       4    2268    2265       5    2274
    2271       4    2277    2271       4    2277    2274       5    2283    2280
       4    2286    2280       4    2286    2283       5    2292    2289       4
    2295    2289       4    2295    2292       5    2301    2298       4    2304
    2298       4    2304    2301       5    2310    2307       4    2313    2307
       4    2313    2310       5    2319    2316       4    2322    2316       4
    2322    2319       5    2328    2325       4    2331    2325       4    2331
    2328       5    2337    2334       4    2340    2334       4    2340    2337
       5    2346    2343       4    2349    2343       4    2349    2346       5
    2355    2352       4    2358    2352       4    2358    2355       5    2364
    2361       4    2367    2361       4    2367    2364       5    2373    2370
       4    2376    2370       4    2376    2373       5    2382    2379       4
    2385    2379       4    2385    2382       5    2391    2388       4    2394
    2388       4    2394    2391       5    2400    2397       4    2403    2397
       4    2403    2400       5    2409    2406       4    2412    2406       4
    2412    2409       5    2418    2415       4    2421    2415       4    2421
    2418       5    2427    2424       4    2430    2424       4    2430    2427
       5    2436    2433       4    2439    2433       4    2439    2436       5
    2445    2442       4    2448    2442       4    2448    2445       5    2454
    2451       4    2457    2451       4    2457    2454       5    2463    2460
       4    2466    2460       4    2466    2463       5    2472    2469       4
    2475    2469       4    2475    2472       5    2481    2478       4    2484
    2478       4    2484    2481       5    2490    2487       4    2493    2487
       4    2493    2490       5    2499    2496       4    2502    2496       4
    2502    2499       5    2508    2505       4    2511    2505       4    2511
    2508       5    2517    2514       4    2520    2514       4    2520    2517
       5    2526    2523       4    2529    2523       4    2529    2526       5
    2535    2532       4    2538    2532       4    2538    2535       5    2544
    2541       4    2547    2541       4    2547    2544       5    2553    2550
       4    2556    2550       4    2556    2553       5    2562    2559       4
    2565    2559       4    2565    2562       5    2571    2568       4    2574
    2568       4    2574    2571       5    2580    2577       4    2583    2577
       4    2583    2580       5    2589    2586       4    2592    2586       4
    2592    2589       5    2598    2595       4    2601    2595       4    2601
    2598       5    2607    2604       4    2610    2604       4    2610    2607
       5    2616    2613       4    2619    2613       4    2619    2616       5
    2625    2622       4    2628    2622       4    2628    2625       5    2634
    2631       4    2637    2631       4    2637    2634       5    2643    2640
       4    2646    2640       4    2646    2643       5    2652    2649       4
    2655    2649       4    2655    2652       5    2661    2658       4    2664
    2658       4    2664    2661       5    2670    2667       4    2673    2667
       4    2673    2670       5    2679    2676       4    2682    2676       4
    2682    2679       5    2688    2685       4    2691    2685       4    2691
    2688       5    2697    2694       4    2700    2694       4    2700    2697
       5    2706    2703       4    2709    2703       4    2709    2706       5
    2715    2712       4    2718    2712       4    2718    2715       5    2724
    2721       4    2727    2721       4    2727    2724       5    2733    2730
       4    2736    2730       4    2736    2733       5    2742    2739       4
    2745    2739       4    2745    2742       5    2751    2748       4    2754
    2748       4    2754    2751       5    2760    2757       4    2763    2757
       4    2763    2760       5    2769    2766       4    2772    2766       4
    2772    2769       5    2778    2775       4    2781    2775       4    2781
    2778       5    2787    2784       4    2790    2784       4    2790    2787
       5    2796    2793       4    2799    2793       4    2799    2796       5
    2805    2802       4    2808    2802       4    2808    2805       5    2814
    2811       4    2817    2811       4    2817    2814       5    2823    2820
       4    2826    2820       4    2826    2823       5    2832    2829       4
    2835    2829       4    2835    2832       5    2841    2838       4    2844
    2838       4    2844    2841       5    2850    2847       4    2853    2847
       4    2853    2850       5    2859    2856       4    2862    2856       4
    2862    2859       5    2868    2865       4    2871    2865       4    2871
    2868       5    2877    2874       4    2880    2874       4    2880    2877
       5    2886    2883       4    2889    2883       4    2889    2886       5
    2895    2892       4    2898    2892       4    2898    2895       5    2904
    2901       4    2907    2901       4    2907    2904       5    2913    2910
       4    2916    2910       4    2916    2913       5    2922    2919       4
    2925    2919       4    2925    2922       5    2931    2928       4    2934
    2928       4    2934    2931       5    2940    2937       4    2943    2937
       4    2943    2940       5    2949    2946       4    2952    2946       4
    2952    2949       5    2958    2955       4    2961    2955       4    2961
    2958       5    2967    2964       4    2970    2964       4    2970    2967
       5    2976    2973       4    2979    2973       4    2979    2976       5
    2985    2982       4    2988    2982       4    2988    2985       5    2994
    2991       4    2997    2991       4    2997    2994       5    3003    3000
       4    3006    3000       4    3006    3003       5    3012    3009       4
    3015    3009       4    3015    3012       5    3021    3018       4    3024
    3018       4    3024    3021       5    3030    3027       4    3033    3027
       4    3033    3030       5    3039    3036       4    3042    3036       4
    3042    3039       5    3048    3045       4    3051    3045       4    3051
    3048       5    3057    3054       4    3060    3054       4    3060    3057
       5    3066    3063       4    3069    3063       4    3069    3066       5
    3075    3072       4    3078    3072       4    3078    3075       5    3084
    3081       4    3087    3081       4    3087    3084       5    3093    3090
       4    3096    3090       4    3096    3093       5    3102    3099       4
    3105    3099       4    3105    3102       5    3111    3108       4    3114
    3108       4    3114    3111       5    3120    3117       4    3123    3117
       4    3123    3120       5    3129    3126       4    3132    3126       4
    3132    3129       5    3138    3135       4    3141    3135       4    3141
    3138       5    3147    3144       4    3150    3144       4    3150    3147
       5    3156    3153       4    3159    3153       4    3159    3156       5
    3165    3162       4    3168    3162       4    3168    3165       5    3174
    3171       4    3177    3171       4    3177    3174       5    3183    3180
       4    3186    3180       4    3186    3183       5    3192    3189       4
    3195    3189       4    3195    3192       5    3201    3198       4    3204
    3198       4    3204    3201       5    3210    3207       4    3213    3207
       4    3213    3210       5    3219    3216       4    3222    3216       4
    3222    3219       5    3228    3225       4    3231    3225       4    3231
    3228       5    3237    3234       4    3240    3234       4    3240    3237
       5    3246    3243       4    3249    3243       4    3249    3246       5
    3255    3252       4    3258    3252       4    3258    3255       5    3264
    3261       4    3267    3261       4    3267    3264       5    3273    3270
       4    3276    3270       4    3276    3273       5    3282    3279       4
    3285    3279       4    3285    3282       5    3291    3288       4    3294
    3288       4    3294    3291       5    3300    3297       4    3303    3297
       4    3303    3300       5    3309    3306       4    3312    3306       4
    3312    3309       5    3318    3315       4    3321    3315       4    3321
    3318       5    3327    3324       4    3330    3324       4    3330    3327
       5    3336    3333       4    3339    3333       4    3339    3336       5
    3345    3342       4    3348    3342       4    3348    3345       5    3354
    3351       4    3357    3351       4    3357    3354       5    3363    3360
       4    3366    3360       4    3366    3363       5    3372    3369       4
    3375    3369       4    3375    3372       5    3381    3378       4    3384
    3378       4    3384    3381       5    3390    3387       4    3393    3387
       4    3393    3390       5    3399    3396       4    3402    3396       4
    3402    3399       5    3408    3405       4    3411    3405       4    3411
    3408       5    3417    3414       4    3420    3414       4    3420    3417
       5    3426    3423       4    3429    3423       4    3429    3426       5
    3435    3432       4    3438    3432       4    3438    3435       5    3444
    3441       4    3447    3441       4    3447    3444       5    3453    3450
       4    3456    3450       4    3456    3453       5    3462    3459       4
    3465    3459       4    3465    3462       5    3471    3468       4    3474
    3468       4    3474    3471       5    3480    3477       4    3483    3477
       4    3483    3480       5    3489    3486       4    3492    3486       4
    3492    3489       5    3498    3495       4    3501    3495       4    3501
    3498       5    3507    3504       4    3510    3504       4    3510    3507
       5    3516    3513       4    3519    3513       4    3519    3516       5
    3525    3522       4    3528    3522       4    3528    3525       5    3534
    3531       4    3537    3531       4    3537    3534       5    3543    3540
       4    3546    3540       4    3546    3543       5    3552    3549       4
    3555    3549       4    3555    3552       5    3561    3558       4    3564
    3558       4    3564    3561       5    3570    3567       4    3573    3567
       4    3573    3570       5    3579    3576       4    3582    3576       4
    3582    3579       5    3588    3585       4    3591    3585       4    3591
    3588       5    3597    3594       4    3600    3594       4    3600    3597
       5    3606    3603       4    3609    3603       4    3609    3606       5
    3615    3612       4    3618    3612       4    3618    3615       5    3624
    3621       4    3627    3621       4    3627    3624       5    3633    3630
       4    3636    3630       4    3636    3633       5    3642    3639       4
    3645    3639       4    3645    3642       5    3651    3648       4    3654
    3648       4    3654    3651       5    3660    3657       4    3663    3657
       4    3663    3660       5    3669    3666       4    3672    3666       4
    3672    3669       5    3678    3675       4    3681    3675       4    3681
    3678       5    3687    3684       4    3690    3684       4    3690    3687
       5    3696    3693       4    3699    3693       4    3699    3696       5
    3705    3702       4    3708    3702       4    3708    3705       5    3714
    3711       4    3717    3711       4    3717    3714       5    3723    3720
       4    3726    3720       4    3726    3723       5    3732    3729       4
    3735    3729       4    3735    3732       5    3741    3738       4    3744
    3738       4    3744    3741       5    3750    3747       4    3753    3747
       4    3753    3750       5    3759    3756       4    3762    3756       4
    3762    3759       5    3768    3765       4    3771    3765       4    3771
    3768       5    3777    3774       4    3780    3774       4    3780    3777
       5    3786    3783       4    3789    3783       4    3789    3786       5
    3795    3792       4    3798    3792       4    3798    3795       5    3804
    3801       4    3807    3801       4    3807    3804       5    3813    3810
       4    3816    3810       4    3816    3813       5    3822    3819       4
    3825    3819       4    3825    3822       5    3831    3828       4    3834
    3828       4    3834    3831       5    3840    3837       4    3843    3837
       4    3843    3840       5    3849    3846       4    3852    3846       4
    3852    3849       5    3858    3855       4    3861    3855       4    3861
    3858       5    3867    3864       4    3870    3864       4    3870    3867
       5    3876    3873       4    3879    3873       4    3879    3876       5
    3885    3882       4    3888    3882       4    3888    3885       5    3894
    3891       4    3897    3891       4    3897    3894       5    3903    3900
       4    3906    3900       4    3906    3903       5    3912    3909       4
    3915    3909       4    3915    3912       5    3921    3918       4    3924
    3918       4    3924    3921       5    3930    3927       4    3933    3927
       4    3933    3930       5    3939    3936       4    3942    3936       4
    3942    3939       5    3948    3945       4    3951    3945       4    3951
    3948       5    3957    3954       4    3960    3954       4    3960    3957
       5    3966    3963       4    3969    3963       4    3969    3966       5
    3975    3972       4    3978    3972       4    3978    3975       5    3984
    3981       4    3987    3981       4    3987    3984       5    3993    3990
       4    3996    3990       4    3996    3993       5    4002    3999       4
    4005    3999       4    4005    4002       5    4011    4008       4    4014
    4008       4    4014    4011       5    4020    4017       4    4023    4017
       4    4023    4020       5    4029    4026       4    4032    4026       4
    4032    4029       5    4038    4035       4    4041    4035       4    4041
    4038       5    4047    4044       4    4050    4044       4    4050    4047
       5    4056    4053       4    4059    4053       4    4059    4056       5
    4065    4062       4    4068    4062       4    4068    4065       5    4074
    4071       4    4077    4071       4    4077    4074       5    4083    4080
       4    4086    4080       4    4086    4083       5    4092    4089       4
    4095    4089       4    4095    4092       5    4101    4098       4    4104
    4098       4    4104    4101       5    4110    4107       4    4113    4107
       4    4113    4110       5    4119    4116       4    4122    4116       4
    4122    4119       5    4128    4125       4    4131    4125       4    4131
    4128       5    4137    4134       4    4140    4134       4    4140    4137
       5    4146    4143       4    4149    4143       4    4149    4146       5
    4155    4152       4    4158    4152       4    4158    4155       5    4164
    4161       4    4167    4161       4    4167    4164       5    4173    4170
       4    4176    4170       4    4176    4173       5    4182    4179       4
    4185    4179       4    4185    4182       5    4191    4188       4    4194
    4188       4    4194    4191       5    4200    4197       4    4203    4197
       4    4203    4200       5    4209    4206       4    4212    4206       4
    4212    4209       5    4218    4215       4    4221    4215       4    4221
    4218       5    4227    4224       4    4230    4224       4    4230    4227
       5    4236    4233       4    4239    4233       4    4239    4236       5
    4245    4242       4    4248    4242       4    4248    4245       5    4254
    4251       4    4257    4251       4    4257    4254       5    4263    4260
       4    4266    4260       4    4266    4263       5    4272    4269       4
    4275    4269       4    4275    4272       5    4281    4278       4    4284
    4278       4    4284    4281       5    4290    4287       4    4293    4287
       4    4293    4290       5    4299    4296       4    4302    4296       4
    4302    4299       5    4308    4305       4    4311    4305       4    4311
    4308       5    4317    4314       4    4320    4314       4    4320    4317
       5    4326    4323       4    4329    4323       4    4329    4326       5
    4335    4332       4    4338    4332       4    4338    4335       5    4344
    4341       4    4347    4341       4    4347    4344       5    4353    4350
       4    4356    4350       4    4356    4353       5    4362    4359       4
    4365    4359       4    4365    4362       5    4371    4368       4    4374
    4368       4    4374    4371       5    4380    4377       4    4383    4377
       4    4383    4380       5    4389    4386       4    4392    4386       4
    4392    4389       5    4398    4395       4    4401    4395       4    4401
    4398       5    4407    4404       4    4410    4404       4    4410    4407
       5    4416    4413       4    4419    4413       4    4419    4416       5
    4425    4422       4    4428    4422       4    4428    4425       5    4434
    4431       4    4437    4431       4    4437    4434       5    4443    4440
       4    4446    4440       4    4446    4443       5    4452    4449       4
    4455    4449       4    4455    4452       5    4461    4458       4    4464
    4458       4    4464    4461       5    4470    4467       4    4473    4467
       4    4473    4470       5    4479    4476       4    4482    4476       4
    4482    4479       5    4488    4485       4    4491    4485       4    4491
    4488       5    4497    4494       4    4500    4494       4    4500    4497
       5    4506    4503       4    4509    4503       4    4509    4506       5
    4515    4512       4    4518    4512       4    4518    4515       5    4524
    4521       4    4527    4521       4    4527    4524       5    4533    4530
       4    4536    4530       4    4536    4533       5    4542    4539       4
    4545    4539       4    4545    4542       5    4551    4548       4    4554
    4548       4    4554    4551       5    4560    4557       4    4563    4557
       4    4563    4560       5    4569    4566       4    4572    4566       4
    4572    4569       5    4578    4575       4    4581    4575       4    4581
    4578       5    4587    4584       4    4590    4584       4    4590    4587
       5    4596    4593       4    4599    4593       4    4599    4596       5
    4605    4602       4    4608    4602       4    4608    4605       5    4614
    4611       4    4617    4611       4    4617    4614       5    4623    4620
       4    4626    4620       4    4626    4623       5    4632    4629       4
    4635    4629       4    4635    4632       5    4641    4638       4    4644
    4638       4    4644    4641       5    4650    4647       4    4653    4647
       4    4653    4650       5    4659    4656       4    4662    4656       4
    4662    4659       5    4668    4665       4    4671    4665       4    4671
    4668       5    4677    4674       4    4680    4674       4    4680    4677
       5    4686    4683       4    4689    4683       4    4689    4686       5
    4695    4692       4    4698    4692       4    4698    4695       5    4704
    4701       4    4707    4701       4    4707    4704       5    4713    4710
       4    4716    4710       4    4716    4713       5    4722    4719       4
    4725    4719       4    4725    4722       5    4731    4728       4    4734
    4728       4    4734    4731       5    4740    4737       4    4743    4737
       4    4743    4740       5    4749    4746       4    4752    4746       4
    4752    4749       5    4758    4755       4    4761    4755       4    4761
    4758       5    4767    4764       4    4770    4764       4    4770    4767
       5    4776    4773       4    4779    4773       4    4779    4776       5
    4785    4782       4    4788    4782       4    4788    4785       5    4794
    4791       4    4797    4791       4    4797    4794       5    4803    4800
       4    4806    4800       4    4806    4803       5    4812    4809       4
    4815    4809       4    4815    4812       5    4821    4818       4    4824
    4818       4    4824    4821       5    4830    4827       4    4833    4827
       4    4833    4830       5    4839    4836       4    4842    4836       4
    4842    4839       5    4848    4845       4    4851    4845       4    4851
    4848       5    4857    4854       4    4860    4854       4    4860    4857
       5    4866    4863       4    4869    4863       4    4869    4866       5
    4875    4872       4    4878    4872       4    4878    4875       5    4884
    4881       4    4887    4881       4    4887    4884       5    4893    4890
       4    4896    4890       4    4896    4893       5    4902    4899       4
    4905    4899       4    4905    4902       5    4911    4908       4    4914
    4908       4    4914    4911       5    4920    4917       4    4923    4917
       4    4923    4920       5    4929    4926       4    4932    4926       4
    4932    4929       5    4938    4935       4    4941    4935       4    4941
    4938       5    4947    4944       4    4950    4944       4    4950    4947
       5    4956    4953       4    4959    4953       4    4959    4956       5
    4965    4962       4    4968    4962       4    4968    4965       5    4974
    4971       4    4977    4971       4    4977    4974       5    4983    4980
       4    4986    4980       4    4986    4983       5    4992    4989       4
    4995    4989       4    4995    4992       5    5001    4998       4    5004
    4998       4    5004    5001       5    5010    5007       4    5013    5007
       4    5013    5010       5    5019    5016       4    5022    5016       4
    5022    5019       5    5028    5025       4    5031    5025       4    5031
    5028       5    5037    5034       4    5040    5034       4    5040    5037
       5    5046    5043       4    5049    5043       4    5049    5046       5
    5055    5052       4    5058    5052       4    5058    5055       5    5064
    5061       4    5067    5061       4    5067    5064       5    5073    5070
       4    5076    5070       4    5076    5073       5    5082    5079       4
    5085    5079       4    5085    5082       5    5091    5088       4    5094
    5088       4    5094    5091       5    5100    5097       4    5103    5097
       4    5103    5100       5    5109    5106       4    5112    5106       4
    5112    5109       5    5118    5115       4    5121    5115       4    5121
    5118       5    5127    5124       4    5130    5124       4    5130    5127
       5    5136    5133       4    5139    5133       4    5139    5136       5
    5145    5142       4    5148    5142       4    5148    5145       5    5154
    5151       4    5157    5151       4    5157    5154       5    5163    5160
       4    5166    5160       4    5166    5163       5    5172    5169       4
    5175    5169       4    5175    5172       5    5181    5178       4    5184
    5178       4    5184    5181       5    5190    5187       4    5193    5187
       4    5193    5190       5    5199    5196       4    5202    5196       4
    5202    5199       5    5208    5205       4    5211    5205       4    5211
    5208       5    5217    5214       4    5220    5214       4    5220    5217
       5    5226    5223       4    5229    5223       4    5229    5226       5
    5235    5232       4    5238    5232       4    5238    5235       5    5244
    5241       4    5247    5241       4    5247    5244       5    5253    5250
       4    5256    5250       4    5256    5253       5    5262    5259       4
    5265    5259       4    5265    5262       5    5271    5268       4    5274
    5268       4    5274    5271       5    5280    5277       4    5283    5277
       4    5283    5280       5    5289    5286       4    5292    5286       4
    5292    5289       5    5298    5295       4    5301    5295       4    5301
    5298       5    5307    5304       4    5310    5304       4    5310    5307
       5    5316    5313       4    5319    5313       4    5319    5316       5
    5325    5322       4    5328    5322       4    5328    5325       5    5334
    5331       4    5337    5331       4    5337    5334       5    5343    5340
       4    5346    5340       4    5346    5343       5    5352    5349       4
    5355    5349       4    5355    5352       5    5361    5358       4    5364
    5358       4    5364    5361       5    5370    5367       4    5373    5367
       4    5373    5370       5    5379    5376       4    5382    5376       4
    5382    5379       5    5388    5385       4    5391    5385       4    5391
    5388       5    5397    5394       4    5400    5394       4    5400    5397
       5    5406    5403       4    5409    5403       4    5409    5406       5
    5415    5412       4    5418    5412       4    5418    5415       5    5424
    5421       4    5427    5421       4    5427    5424       5    5433    5430
       4    5436    5430       4    5436    5433       5    5442    5439       4
    5445    5439       4    5445    5442       5    5451    5448       4    5454
    5448       4    5454    5451       5    5460    5457       4    5463    5457
       4    5463    5460       5    5469    5466       4    5472    5466       4
    5472    5469       5    5478    5475       4    5481    5475       4    5481
    5478       5    5487    5484       4    5490    5484       4    5490    5487
       5    5496    5493       4    5499    5493       4    5499    5496       5
    5505    5502       4    5508    5502       4    5508    5505       5    5514
    5511       4    5517    5511       4    5517    5514       5    5523    5520
       4    5526    5520       4    5526    5523       5    5532    5529       4
    5535    5529       4    5535    5532       5    5541    5538       4    5544
    5538       4    5544    5541       5    5550    5547       4    5553    5547
       4    5553    5550       5    5559    5556       4    5562    5556       4
    5562    5559       5    5568    5565       4    5571    5565       4    5571
    5568       5    5577    5574       4    5580    5574       4    5580    5577
       5    5586    5583       4    5589    5583       4    5589    5586       5
    5595    5592       4    5598    5592       4    5598    5595       5    5604
    5601       4    5607    5601       4    5607    5604       5    5613    5610
       4    5616    5610       4    5616    5613       5    5622    5619       4
    5625    5619       4    5625    5622       5    5631    5628       4    5634
    5628       4    5634    5631       5    5640    5637       4    5643    5637
       4    5643    5640       5    5649    5646       4    5652    5646       4
    5652    5649       5    5658    5655       4    5661    5655       4    5661
    5658       5    5667    5664       4    5670    5664       4    5670    5667
       5    5676    5673       4    5679    5673       4    5679    5676       5
    5685    5682       4    5688    5682       4    5688    5685       5    5694
    5691       4    5697    5691       4    5697    5694       5    5703    5700
       4    5706    5700       4    5706    5703       5    5712    5709       4
    5715    5709       4    5715    5712       5    5721    5718       4    5724
    5718       4    5724    5721       5    5730    5727       4    5733    5727
       4    5733    5730       5    5739    5736       4    5742    5736       4
    5742    5739       5    5748    5745       4    5751    5745       4    5751
    5748       5    5757    5754       4    5760    5754       4    5760    5757
       5    5766    5763       4    5769    5763       4    5769    5766       5
    5775    5772       4    5778    5772       4    5778    5775       5    5784
    5781       4    5787    5781       4    5787    5784       5    5793    5790
       4    5796    5790       4    5796    5793       5    5802    5799       4
    5805    5799       4    5805    5802       5    5811    5808       4    5814
    5808       4    5814    5811       5    5820    5817       4    5823    5817
       4    5823    5820       5    5829    5826       4    5832    5826       4
    5832    5829       5    5838    5835       4    5841    5835       4    5841
    5838       5    5847    5844       4    5850    5844       4    5850    5847
       5    5856    5853       4    5859    5853       4    5859    5856       5
    5865    5862       4    5868    5862       4    5868    5865       5    5874
    5871       4    5877    5871       4    5877    5874       5    5883    5880
       4    5886    5880       4    5886    5883       5    5892    5889       4
    5895    5889       4    5895    5892       5    5901    5898       4    5904
    5898       4    5904    5901       5    5910    5907       4    5913    5907
       4    5913    5910       5    5919    5916       4    5922    5916       4
    5922    5919       5    5928    5925       4    5931    5925       4    5931
    5928       5    5937    5934       4    5940    5934       4    5940    5937
       5    5946    5943       4    5949    5943       4    5949    5946       5
    5955    5952       4    5958    5952       4    5958    5955       5    5964
    5961       4    5967    5961       4    5967    5964       5    5973    5970
       4    5976    5970       4    5976    5973       5    5982    5979       4
    5985    5979       4    5985    5982       5    5991    5988       4    5994
    5988       4    5994    5991       5    6000    5997       4    6003    5997
       4    6003    6000       5    6009    6006       4    6012    6006       4
    6012    6009       5    6018    6015       4    6021    6015       4    6021
    6018       5    6027    6024       4    6030    6024       4    6030    6027
       5    6036    6033       4    6039    6033       4    6039    6036       5
    6045    6042       4    6048    6042       4    6048    6045       5    6054
    6051       4    6057    6051       4    6057    6054       5    6063    6060
       4    6066    6060       4    6066    6063       5    6072    6069       4
    6075    6069       4    6075    6072       5    6081    6078       4    6084
    6078       4    6084    6081       5    6090    6087       4    6093    6087
       4    6093    6090       5    6099    6096       4    6102    6096       4
    6102    6099       5    6108    6105       4    6111    6105       4    6111
    6108       5    6117    6114       4    6120    6114       4    6120    6117
       5    6126    6123       4    6129    6123       4    6129    6126       5
    6135    6132       4    6138    6132       4    6138    6135       5    6144
    6141       4    6147    6141       4    6147    6144       5    6153    6150
       4    6156    6150       4    6156    6153       5    6162    6159       4
    6165    6159       4    6165    6162       5    6171    6168       4    6174
    6168       4    6174    6171       5    6180    6177       4    6183    6177
       4    6183    6180       5    6189    6186       4    6192    6186       4
    6192    6189       5    6198    6195       4    6201    6195       4    6201
    6198       5    6207    6204       4    6210    6204       4    6210    6207
       5    6216    6213       4    6219    6213       4    6219    6216       5
    6225    6222       4    6228    6222       4    6228    6225       5    6234
    6231       4    6237    6231       4    6237    6234       5    6243    6240
       4    6246    6240       4    6246    6243       5    6252    6249       4
    6255    6249       4    6255    6252       5    6261    6258       4    6264
    6258       4    6264    6261       5    6270    6267       4    6273    6267
       4    6273    6270       5    6279    6276       4    6282    6276       4
    6282    6279       5    6288    6285       4    6291    6285       4    6291
    6288       5    6297    6294       4    6300    6294       4    6300    6297
       5    6306    6303       4    6309    6303       4    6309    6306       5
    6315    6312       4    6318    6312       4    6318    6315       5    6324
    6321       4    6327    6321       4    6327    6324       5    6333    6330
       4    6336    6330       4    6336    6333       5    6342    6339       4
    6345    6339       4    6345    6342       5    6351    6348       4    6354
    6348       4    6354    6351       5    6360    6357       4    6363    6357
       4    6363    6360       5    6369    6366       4    6372    6366       4
    6372    6369       5    6378    6375       4    6381    6375       4    6381
    6378       5    6387    6384       4    6390    6384       4    6390    6387
       5    6396    6393       4    6399    6393       4    6399    6396       5
    6405    6402       4    6408    6402       4    6408    6405       5    6414
    6411       4    6417    6411       4    6417    6414       5    6423    6420
       4    6426    6420       4    6426    6423       5    6432    6429       4
    6435    6429       4    6435    6432       5    6441    6438       4    6444
    6438       4    6444    6441       5    6450    6447       4    6453    6447
       4    6453    6450       5    6459    6456       4    6462    6456       4
    6462    6459       5    6468    6465       4    6471    6465       4    6471
    6468       5    6477    6474       4    6480    6474       4    6480    6477
       5    6486    6483       4    6489    6483       4    6489    6486       5
    6495    6492       4    6498    6492       4    6498    6495       5    6504
    6501       4    6507    6501       4    6507    6504       5    6513    6510
       4    6516    6510       4    6516    6513       5    6522    6519       4
    6525    6519       4    6525    6522       5    6531    6528       4    6534
    6528       4    6534    6531       5    6540    6537       4    6543    6537
       4    6543    6540       5    6549    6546       4    6552    6546       4
    6552    6549       5    6558    6555       4    6561    6555       4    6561
    6558       5    6567    6564       4    6570    6564       4    6570    6567
       5    6576    6573       4    6579    6573       4    6579    6576       5
    6585    6582       4    6588    6582       4    6588    6585       5    6594
    6591       4    6597    6591       4    6597    6594       5    6603    6600
       4    6606    6600       4    6606    6603       5    6612    6609       4
    6615    6609       4    6615    6612       5    6621    6618       4    6624
    6618       4    6624    6621       5    6630    6627       4    6633    6627
       4    6633    6630       5    6639    6636       4    6642    6636       4
    6642    6639       5    6648    6645       4    6651    6645       4    6651
    6648       5    6657    6654       4    6660    6654       4    6660    6657
       5    6666    6663       4    6669    6663       4    6669    6666       5
    6675    6672       4    6678    6672       4    6678    6675       5    6684
    6681       4    6687    6681       4    6687    6684       5    6693    6690
       4    6696    6690       4    6696    6693       5    6702    6699       4
    6705    6699       4    6705    6702       5    6711    6708       4    6714
    6708       4    6714    6711       5    6720    6717       4    6723    6717
       4    6723    6720       5    6729    6726       4    6732    6726       4
    6732    6729       5    6738    6735       4    6741    6735       4    6741
    6738       5    6747    6744       4    6750    6744       4    6750    6747
       5    6756    6753       4    6759    6753       4    6759    6756       5
    6765    6762       4    6768    6762       4    6768    6765       5    6774
    6771       4    6777    6771       4    6777    6774       5    6783    6780
       4    6786    6780       4    6786    6783       5    6792    6789       4
    6795    6789       4    6795    6792       5    6801    6798       4    6804
    6798       4    6804    6801       5    6810    6807       4    6813    6807
       4    6813    6810       5    6819    6816       4    6822    6816       4
    6822    6819       5    6828    6825       4    6831    6825       4    6831
    6828       5    6837    6834       4    6840    6834       4    6840    6837
       5    6846    6843       4    6849    6843       4    6849    6846       5
    6855    6852       4    6858    6852       4    6858    6855       5    6864
    6861       4    6867    6861       4    6867    6864       5    6873    6870
       4    6876    6870       4    6876    6873       5    6882    6879       4
    6885    6879       4    6885    6882       5    6891    6888       4    6894
    6888       4    6894    6891       5    6900    6897       4    6903    6897
       4    6903    6900       5    6909    6906       4    6912    6906       4
    6912    6909       5    6918    6915       4    6921    6915       4    6921
    6918       5    6927    6924       4    6930    6924       4    6930    6927
       5    6936    6933       4    6939    6933       4    6939    6936       5
    6945    6942       4    6948    6942       4    6948    6945       5    6954
    6951       4    6957    6951       4    6957    6954       5    6963    6960
       4    6966    6960       4    6966    6963       5    6972    6969       4
    6975    6969       4    6975    6972       5    6981    6978       4    6984
    6978       4    6984    6981       5    6990    6987       4    6993    6987
       4    6993    6990       5    6999    6996       4    7002    6996       4
    7002    6999       5    7008    7005       4    7011    7005       4    7011
    7008       5    7017    7014       4    7020    7014       4    7020    7017
       5    7026    7023       4    7029    7023       4    7029    7026       5
    7035    7032       4    7038    7032       4    7038    7035       5    7044
    7041       4    7047    7041       4    7047    7044       5    7053    7050
       4    7056    7050       4    7056    7053       5    7062    7059       4
    7065    7059       4    7065    7062       5    7071    7068       4    7074
    7068       4    7074    7071       5    7080    7077       4    7083    7077
       4    7083    7080       5    7089    7086       4    7092    7086       4
    7092    7089       5    7098    7095       4    7101    7095       4    7101
    7098       5    7107    7104       4    7110    7104       4    7110    7107
       5    7116    7113       4    7119    7113       4    7119    7116       5
    7125    7122       4    7128    7122       4    7128    7125       5    7134
    7131       4    7137    7131       4    7137    7134       5    7143    7140
       4    7146    7140       4    7146    7143       5    7152    7149       4
    7155    7149       4    7155    7152       5    7161    7158       4    7164
    7158       4    7164    7161       5    7170    7167       4    7173    7167
       4    7173    7170       5    7179    7176       4    7182    7176       4
    7182    7179       5    7188    7185       4    7191    7185       4    7191
    7188       5    7197    7194       4    7200    7194       4    7200    7197
       5    7206    7203       4    7209    7203       4    7209    7206       5
    7215    7212       4    7218    7212       4    7218    7215       5    7224
    7221       4    7227    7221       4    7227    7224       5    7233    7230
       4    7236    7230       4    7236    7233       5    7242    7239       4
    7245    7239       4    7245    7242       5    7251    7248       4    7254
    7248       4    7254    7251       5    7260    7257       4    7263    7257
       4    7263    7260       5    7269    7266       4    7272    7266       4
    7272    7269       5    7278    7275       4    7281    7275       4    7281
    7278       5    7287    7284       4    7290    7284       4    7290    7287
       5    7296    7293       4    7299    7293       4    7299    7296       5
    7305    7302       4    7308    7302       4    7308    7305       5    7314
    7311       4    7317    7311       4    7317    7314       5    7323    7320
       4    7326    7320       4    7326    7323       5    7332    7329       4
    7335    7329       4    7335    7332       5    7341    7338       4    7344
    7338       4    7344    7341       5    7350    7347       4    7353    7347
       4    7353    7350       5    7359    7356       4    7362    7356       4
    7362    7359       5    7368    7365       4    7371    7365       4    7371
    7368       5    7377    7374       4    7380    7374       4    7380    7377
       5    7386    7383       4    7389    7383       4    7389    7386       5
    7395    7392       4    7398    7392       4    7398    7395       5    7404
    7401       4    7407    7401       4    7407    7404       5    7413    7410
       4    7416    7410       4    7416    7413       5    7422    7419       4
    7425    7419       4    7425    7422       5    7431    7428       4    7434
    7428       4    7434    7431       5    7440    7437       4    7443    7437
       4    7443    7440       5    7449    7446       4    7452    7446       4
    7452    7449       5    7458    7455       4    7461    7455       4    7461
    7458       5    7467    7464       4    7470    7464       4    7470    7467
       5    7476    7473       4    7479    7473       4    7479    7476       5
    7485    7482       4    7488    7482       4    7488    7485       5    7494
    7491       4    7497    7491       4    7497    7494       5    7503    7500
       4    7506    7500       4    7506    7503       5    7512    7509       4
    7515    7509       4    7515    7512       5    7521    7518       4    7524
    7518       4    7524    7521       5    7530    7527       4    7533    7527
       4    7533    7530       5    7539    7536       4    7542    7536       4
    7542    7539       5    7548    7545       4    7551    7545       4    7551
    7548       5    7557    7554       4    7560    7554       4    7560    7557
       5    7566    7563       4    7569    7563       4    7569    7566       5
    7575    7572       4    7578    7572       4    7578    7575       5    7584
    7581       4    7587    7581       4    7587    7584       5    7593    7590
       4    7596    7590       4    7596    7593       5    7602    7599       4
    7605    7599       4    7605    7602       5    7611    7608       4    7614
    7608       4    7614    7611       5    7620    7617       4    7623    7617
       4    7623    7620       5    7629    7626       4    7632    7626       4
    7632    7629       5    7638    7635       4    7641    7635       4    7641
    7638       5    7647    7644       4    7650    7644       4    7650    7647
       5    7656    7653       4    7659    7653       4    7659    7656       5
    7665    7662       4    7668    7662       4    7668    7665       5    7674
    7671       4    7677    7671       4    7677    7674       5    7683    7680
       4    7686    7680       4    7686    7683       5    7692    7689       4
    7695    7689       4    7695    7692       5    7701    7698       4    7704
    7698       4    7704    7701       5    7710    7707       4    7713    7707
       4    7713    7710       5    7719    7716       4    7722    7716       4
    7722    7719       5    7728    7725       4    7731    7725       4    7731
    7728       5    7737    7734       4    7740    7734       4    7740    7737
       5    7746    7743       4    7749    7743       4    7749    7746       5
    7755    7752       4    7758    7752       4    7758    7755       5    7764
    7761       4    7767    7761       4    7767    7764       5    7773    7770
       4    7776    7770       4    7776    7773       5    7782    7779       4
    7785    7779       4    7785    7782       5    7791    7788       4    7794
    7788       4    7794    7791       5    7800    7797       4    7803    7797
       4    7803    7800       5    7809    7806       4    7812    7806       4
    7812    7809       5    7818    7815       4    7821    7815       4    7821
    7818       5    7827    7824       4    7830    7824       4    7830    7827
       5    7836    7833       4    7839    7833       4    7839    7836       5
    7845    7842       4    7848    7842       4    7848    7845       5    7854
    7851       4    7857    7851       4    7857    7854       5    7863    7860
       4    7866    7860       4    7866    7863       5    7872    7869       4
    7875    7869       4    7875    7872       5    7881    7878       4    7884
    7878       4    7884    7881       5    7890    7887       4    7893    7887
       4    7893    7890       5    7899    7896       4    7902    7896       4
    7902    7899       5    7908    7905       4    7911    7905       4    7911
    7908       5    7917    7914       4    7920    7914       4    7920    7917
       5    7926    7923       4    7929    7923       4    7929    7926       5
    7935    7932       4    7938    7932       4    7938    7935       5    7944
    7941       4    7947    7941       4    7947    7944       5    7953    7950
       4    7956    7950       4    7956    7953       5    7962    7959       4
    7965    7959       4    7965    7962       5    7971    7968       4    7974
    7968       4    7974    7971       5    7980    7977       4    7983    7977
       4    7983    7980       5    7989    7986       4    7992    7986       4
    7992    7989       5    7998    7995       4    8001    7995       4    8001
    7998       5    8007    8004       4    8010    8004       4    8010    8007
       5    8016    8013       4    8019    8013       4    8019    8016       5
    8025    8022       4    8028    8022       4    8028    8025       5    8034
    8031       4    8037    8031       4    8037    8034       5    8043    8040
       4    8046    8040       4    8046    8043       5    8052    8049       4
    8055    8049       4    8055    8052       5    8061    8058       4    8064
    8058       4    8064    8061       5    8070    8067       4    8073    8067
       4    8073    8070       5    8079    8076       4    8082    8076       4
    8082    8079       5    8088    8085       4    8091    8085       4    8091
    8088       5    8097    8094       4    8100    8094       4    8100    8097
       5    8106    8103       4    8109    8103       4    8109    8106       5
    8115    8112       4    8118    8112       4    8118    8115       5    8124
    8121       4    8127    8121       4    8127    8124       5    8133    8130
       4    8136    8130       4    8136    8133       5    8142    8139       4
    8145    8139       4    8145    8142       5    8151    8148       4    8154
    8148       4    8154    8151       5    8160    8157       4    8163    8157
       4    8163    8160       5    8169    8166       4    8172    8166       4
    8172    8169       5    8178    8175       4    8181    8175       4    8181
    8178       5    8187    8184       4    8190    8184       4    8190    8187
       5    8196    8193       4    8199    8193       4    8199    8196       5
    8205    8202       4    8208    8202       4    8208    8205       5    8214
    8211       4    8217    8211       4    8217    8214       5    8223    8220
       4    8226    8220       4    8226    8223       5    8232    8229       4
    8235    8229       4    8235    8232       5    8241    8238       4    8244
    8238       4    8244    8241       5    8250    8247       4    8253    8247
       4    8253    8250       5    8259    8256       4    8262    8256       4
    8262    8259       5    8268    8265       4    8271    8265       4    8271
    8268       5    8277    8274       4    8280    8274       4    8280    8277
       5    8286    8283       4    8289    8283       4    8289    8286       5
    8295    8292       4    8298    8292       4    8298    8295       5    8304
    8301       4    8307    8301       4    8307    8304       5    8313    8310
       4    8316    8310       4    8316    8313       5    8322    8319       4
    8325    8319       4    8325    8322       5    8331    8328       4    8334
    8328       4    8334    8331       5    8340    8337       4    8343    8337
       4    8343    8340       5    8349    8346       4    8352    8346       4
    8352    8349       5    8358    8355       4    8361    8355       4    8361
    8358       5    8367    8364       4    8370    8364       4    8370    8367
       5    8376    8373       4    8379    8373       4    8379    8376       5
    8385    8382       4    8388    8382       4    8388    8385       5    8394
    8391       4    8397    8391       4    8397    8394       5    8403    8400
       4    8406    8400       4    8406    8403       5    8412    8409       4
    8415    8409       4    8415    8412       5    8421    8418       4    8424
    8418       4    8424    8421       5    8430    8427       4    8433    8427
       4    8433    8430       5    8439    8436       4    8442    8436       4
    8442    8439       5    8448    8445       4    8451    8445       4    8451
    8448       5    8457    8454       4    8460    8454       4    8460    8457
       5    8466    8463       4    8469    8463       4    8469    8466       5
    8475    8472       4    8478    8472       4    8478    8475       5    8484
    8481       4    8487    8481       4    8487    8484       5    8493    8490
       4    8496    8490       4    8496    8493       5    8502    8499       4
    8505    8499       4    8505    8502       5    8511    8508       4    8514
    8508       4    8514    8511       5    8520    8517       4    8523    8517
       4    8523    8520       5    8529    8526       4    8532    8526       4
    8532    8529       5    8538    8535       4    8541    8535       4    8541
    8538       5    8547    8544       4    8550    8544       4    8550    8547
       5    8556    8553       4    8559    8553       4    8559    8556       5
    8565    8562       4    8568    8562       4    8568    8565       5    8574
    8571       4    8577    8571       4    8577    8574       5    8583    8580
       4    8586    8580       4    8586    8583       5    8592    8589       4
    8595    8589       4    8595    8592       5    8601    8598       4    8604
    8598       4    8604    8601       5    8610    8607       4    8613    8607
       4    8613    8610       5    8619    8616       4    8622    8616       4
    8622    8619       5    8628    8625       4    8631    8625       4    8631
    8628       5    8637    8634       4    8640    8634       4    8640    8637
       5    8646    8643       4    8649    8643       4    8649    8646       5
    8655    8652       4    8658    8652       4    8658    8655       5    8664
    8661       4    8667    8661       4    8667    8664       5    8673    8670
       4    8676    8670       4    8676    8673       5    8682    8679       4
    8685    8679       4    8685    8682       5    8691    8688       4    8694
    8688       4    8694    8691       5    8700    8697       4    8703    8697
       4    8703    8700       5    8709    8706       4    8712    8706       4
    8712    8709       5    8718    8715       4    8721    8715       4    8721
    8718       5    8727    8724       4    8730    8724       4    8730    8727
       5    8736    8733       4    8739    8733       4    8739    8736       5
    8745    8742       4    8748    8742       4    8748    8745       5    8754
    8751       4    8757    8751       4    8757    8754       5    8763    8760
       4    8766    8760       4    8766    8763       5    8772    8769       4
    8775    8769       4    8775    8772       5    8781    8778       4    8784
    8778       4    8784    8781       5    8790    8787       4    8793    8787
       4    8793    8790       5    8799    8796       4    8802    8796       4
    8802    8799       5    8808    8805       4    8811    8805       4    8811
    8808       5    8817    8814       4    8820    8814       4    8820    8817
       5    8826    8823       4    8829    8823       4    8829    8826       5
    8835    8832       4    8838    8832       4    8838    8835       5    8844
    8841       4    8847    8841       4    8847    8844       5    8853    8850
       4    8856    8850       4    8856    8853       5    8862    8859       4
    8865    8859       4    8865    8862       5    8871    8868       4    8874
    8868       4    8874    8871       5    8880    8877       4    8883    8877
       4    8883    8880       5    8889    8886       4    8892    8886       4
    8892    8889       5    8898    8895       4    8901    8895       4    8901
    8898       5    8907    8904       4    8910    8904       4    8910    8907
       5    8916    8913       4    8919    8913       4    8919    8916       5
    8925    8922       4    8928    8922       4    8928    8925       5    8934
    8931       4    8937    8931       4    8937    8934       5    8943    8940
       4    8946    8940       4    8946    8943       5    8952    8949       4
    8955    8949       4    8955    8952       5    8961    8958       4    8964
    8958       4    8964    8961       5    8970    8967       4    8973    8967
       4    8973    8970       5    8979    8976       4    8982    8976       4
    8982    8979       5    8988    8985       4    8991    8985       4    8991
    8988       5    8997    8994       4    9000    8994       4    9000    8997
       5    9006    9003       4    9009    9003       4    9009    9006       5
    9015    9012       4    9018    9012       4    9018    9015       5    9024
    9021       4    9027    9021       4    9027    9024       5    9033    9030
       4    9036    9030       4    9036    9033       5    9042    9039       4
    9045    9039       4    9045    9042       5    9051    9048       4    9054
    9048       4    9054    9051       5    9060    9057       4    9063    9057
       4    9063    9060       5    9069    9066       4    9072    9066       4
    9072    9069       5    9078    9075       4    9081    9075       4    9081
    9078       5    9087    9084       4    9090    9084       4    9090    9087
       5    9096    9093       4    9099    9093       4    9099    9096       5
    9105    9102       4    9108    9102       4    9108    9105       5    9114
    9111       4    9117    9111       4    9117    9114       5    9123    9120
       4    9126    9120       4    9126    9123       5    9132    9129       4
    9135    9129       4    9135    9132       5    9141    9138       4    9144
    9138       4    9144    9141       5    9150    9147       4    9153    9147
       4    9153    9150       5    9159    9156       4    9162    9156       4
    9162    9159       5    9168    9165       4    9171    9165       4    9171
    9168       5    9177    9174       4    9180    9174       4    9180    9177
       5    9186    9183       4    9189    9183       4    9189    9186       5
    9195    9192       4    9198    9192       4    9198    9195       5    9204
    9201       4    9207    9201       4    9207    9204       5    9213    9210
       4    9216    9210       4    9216    9213       5    9222    9219       4
    9225    9219       4    9225    9222       5    9231    9228       4    9234
    9228       4    9234    9231       5    9240    9237       4    9243    9237
       4    9243    9240       5    9249    9246       4    9252    9246       4
    9252    9249       5    9258    9255       4    9261    9255       4    9261
    9258       5    9267    9264       4    9270    9264       4    9270    9267
       5    9276    9273       4    9279    9273       4    9279    9276       5
    9285    9282       4    9288    9282       4    9288    9285       5    9294
    9291       4    9297    9291       4    9297    9294       5    9303    9300
       4    9306    9300       4    9306    9303       5    9312    9309       4
    9315    9309       4    9315    9312       5    9321    9318       4    9324
    9318       4    9324    9321       5    9330    9327       4    9333    9327
       4    9333    9330       5    9339    9336       4    9342    9336       4
    9342    9339       5    9348    9345       4    9351    9345       4    9351
    9348       5    9357    9354       4    9360    9354       4    9360    9357
       5    9366    9363       4    9369    9363       4    9369    9366       5
    9375    9372       4    9378    9372       4    9378    9375       5    9384
    9381       4    9387    9381       4    9387    9384       5    9393    9390
       4    9396    9390       4    9396    9393       5    9402    9399       4
    9405    9399       4    9405    9402       5    9411    9408       4    9414
    9408       4    9414    9411       5    9420    9417       4    9423    9417
       4    9423    9420       5    9429    9426       4    9432    9426       4
    9432    9429       5    9438    9435       4    9441    9435       4    9441
    9438       5    9447    9444       4    9450    9444       4    9450    9447
       5    9456    9453       4    9459    9453       4    9459    9456       5
    9465    9462       4    9468    9462       4    9468    9465       5    9474
    9471       4    9477    9471       4    9477    9474       5    9483    9480
       4    9486    9480       4    9486    9483       5    9492    9489       4
    9495    9489       4    9495    9492       5    9501    9498       4    9504
    9498       4    9504    9501       5    9510    9507       4    9513    9507
       4    9513    9510       5    9519    9516       4    9522    9516       4
    9522    9519       5    9528    9525       4    9531    9525       4    9531
    9528       5    9537    9534       4    9540    9534       4    9540    9537
       5    9546    9543       4    9549    9543       4    9549    9546       5
    9555    9552       4    9558    9552       4    9558    9555       5    9564
    9561       4    9567    9561       4    9567    9564       5    9573    9570
       4    9576    9570       4    9576    9573       5    9582    9579       4
    9585    9579       4    9585    9582       5    9591    9588       4    9594
    9588       4    9594    9591       5    9600    9597       4    9603    9597
       4    9603    9600       5    9609    9606       4    9612    9606       4
    9612    9609       5    9618    9615       4    9621    9615       4    9621
    9618       5    9627    9624       4    9630    9624       4    9630    9627
       5    9636    9633       4    9639    9633       4    9639    9636       5
    9645    9642       4    9648    9642       4    9648    9645       5    9654
    9651       4    9657    9651       4    9657    9654       5    9663    9660
       4    9666    9660       4    9666    9663       5    9672    9669       4
    9675    9669       4    9675    9672       5    9681    9678       4    9684
    9678       4    9684    9681       5    9690    9687       4    9693    9687
       4    9693    9690       5    9699    9696       4    9702    9696       4
    9702    9699       5    9708    9705       4    9711    9705       4    9711
    9708       5    9717    9714       4    9720    9714       4    9720    9717
       5    9726    9723       4    9729    9723       4    9729    9726       5
    9735    9732       4    9738    9732       4    9738    9735       5    9744
    9741       4    9747    9741       4    9747    9744       5    9753    9750
       4    9756    9750       4    9756    9753       5    9762    9759       4
    9765    9759       4    9765    9762       5    9771    9768       4    9774
    9768       4    9774    9771       5    9780    9777       4    9783    9777
       4    9783    9780       5    9789    9786       4    9792    9786       4
    9792    9789       5    9798    9795       4    9801    9795       4    9801
    9798       5    9807    9804       4    9810    9804       4    9810    9807
       5    9816    9813       4    9819    9813       4    9819    9816       5
    9825    9822       4    9828    9822       4    9828    9825       5    9834
    9831       4    9837    9831       4    9837    9834       5    9843    9840
       4    9846    9840       4    9846    9843       5    9852    9849       4
    9855    9849       4    9855    9852       5    9861    9858       4    9864
    9858       4    9864    9861       5    9870    9867       4    9873    9867
       4    9873    9870       5    9879    9876       4    9882    9876       4
    9882    9879       5    9888    9885       4    9891    9885       4    9891
    9888       5    9897    9894       4    9900    9894       4    9900    9897
       5    9906    9903       4    9909    9903       4    9909    9906       5
    9915    9912       4    9918    9912       4    9918    9915       5    9924
    9921       4    9927    9921       4    9927    9924       5    9933    9930
       4    9936    9930       4    9936    9933       5    9942    9939       4
    9945    9939       4    9945    9942       5    9951    9948       4    9954
    9948       4    9954    9951       5    9960    9957       4    9963    9957
       4    9963    9960       5    9969    9966       4    9972    9966       4
    9972    9969       5    9978    9975       4    9981    9975       4    9981
    9978       5    9987    9984       4    9990    9984       4    9990    9987
       5    9996    9993       4    9999    9993       4    9999    9996       5
   10005   10002       4   10008   10002       4   10008   10005       5   10014
   10011       4   10017   10011       4   10017   10014       5   10023   10020
       4   10026   10020       4   10026   10023       5   10032   10029       4
   10035   10029       4   10035   10032       5   10041   10038       4   10044
   10038       4   10044   10041       5   10050   10047       4   10053   10047
       4   10053   10050       5   10059   10056       4   10062   10056       4
   10062   10059       5   10068   10065       4   10071   10065       4   10071
   10068       5   10077   10074       4   10080   10074       4   10080   10077
       5   10086   10083       4   10089   10083       4   10089   10086       5
   10095   10092       4   10098   10092       4   10098   10095       5   10104
   10101       4   10107   10101       4   10107   10104       5   10113   10110
       4   10116   10110       4   10116   10113       5   10122   10119       4
   10125   10119       4   10125   10122       5   10131   10128       4   10134
   10128       4   10134   10131       5   10140   10137       4   10143   10137
       4   10143   10140       5   10149   10146       4   10152   10146       4
   10152   10149       5   10158   10155       4   10161   10155       4   10161
   10158       5   10167   10164       4   10170   10164       4   10170   10167
       5   10176   10173       4   10179   10173       4   10179   10176       5
   10185   10182       4   10188   10182       4   10188   10185       5   10194
   10191       4   10197   10191       4   10197   10194       5   10203   10200
       4   10206   10200       4   10206   10203       5   10212   10209       4
   10215   10209       4   10215   10212       5   10221   10218       4   10224
   10218       4   10224   10221       5   10230   10227       4   10233   10227
       4   10233   10230       5   10239   10236       4   10242   10236       4
   10242   10239       5   10248   10245       4   10251   10245       4   10251
   10248       5   10257   10254       4   10260   10254       4   10260   10257
       5   10266   10263       4   10269   10263       4   10269   10266       5
   10275   10272       4   10278   10272       4   10278   10275       5   10284
   10281       4   10287   10281       4   10287   10284       5   10293   10290
       4   10296   10290       4   10296   10293       5   10302   10299       4
   10305   10299       4   10305   10302       5   10311   10308       4   10314
   10308       4   10314   10311       5   10320   10317       4   10323   10317
       4   10323   10320       5   10329   10326       4   10332   10326       4
   10332   10329       5   10338   10335       4   10341   10335       4   10341
   10338       5   10347   10344       4   10350   10344       4   10350   10347
       5   10356   10353       4   10359   10353       4   10359   10356       5
   10365   10362       4   10368   10362       4   10368   10365       5   10374
   10371       4   10377   10371       4   10377   10374       5   10383   10380
       4   10386   10380       4   10386   10383       5   10392   10389       4
   10395   10389       4   10395   10392       5   10401   10398       4   10404
   10398       4   10404   10401       5   10410   10407       4   10413   10407
       4   10413   10410       5
%FLAG BONDS_WITHOUT_HYDROGEN                                                    
%FORMAT(10I8)                                                                   
       0       3       1       3       6       1       3       9       3
%FLAG ANGLES_INC_HYDROGEN                                                       
%FORMAT(10I8)                                                                   
       3       0      12       3       3       0      15       3       3       0
      18       3       3       6      21       3       3       6      24       3
       3       6      27       3      12       0      15       4      12       0
      18       4      15       0      18       4      21       6      24       4
      21       6      27       4      24       6      27       4
%FLAG ANGLES_WITHOUT_HYDROGEN                                                   
%FORMAT(10I8)                                                                   
       0       3       6       1       0       3       9       2       6       3
       9       2
%FLAG DIHEDRALS_INC_HYDROGEN                                                    
%FORMAT(10I8)                                                                   
       0       3       6      21       1       0       3       6      24       1
       0       3       6      27       1      12       0       3       6       1
      15       0       3       6       1      18       0       3       6       1
      12       0       3       9       2      15       0       3       9       2
      18       0       3       9       2       9       3       6      21       2
       9       3       6      24       2       9       3       6      27       2
%FLAG DIHEDRALS_WITHOUT_HYDROGEN                                                
%FORMAT(10I8)                                                                   
       0       6      -3      -9       3
%FLAG EXCLUDED_ATOMS_LIST                                                       
%FORMAT(10I8)                                                                   
       2       3       4       5       6       7       8       9      10       3
       4       5       6       7       8       9      10       4       5       6
       7       8       9      10       5       6       7       8       9      10
       6       7       7       0       9      10      10       0      12      13
      13       0      15      16      16       0      18      19      19       0
      21      22      22       0      24      25      25       0      27      28
      28       0      30      31      31       0      33      34      34       0
      36      37      37       0      39      40      40       0      42      43
      43       0      45      46      46       0      48      49      49       0
      51      52      52       0      54      55      55       0      57      58
      58       0      60      61      61       0      63      64      64       0
      66      67      67       0      69      70      70       0      72      73
      73       0      75      76      76       0      78      79      79       0
      81      82      82       0      84      85      85       0      87      88
      88       0      90      91      91       0      93      94      94       0
      96      97      97       0      99     100     100       0     102     103
     103       0     105     106     106       0     108     109     109       0
     111     112     112       0     114     115     115       0     117     118
     118       0     120     121     121       0     123     124     124       0
     126     127     127       0     129     130     130       0     132     133
     133       0     135     136     136       0     138     139     139       0
     141     142     142       0     144     145     145       0     147     148
     148       0     150     151     151       0     153     154     154       0
     156     157     157       0     159     160     160       0     162     163
     163       0     165     166     166       0     168     169     169       0
     171     172     172       0     174     175     175       0     177     178
     178       0     180     181     181       0     183     184     184       0
     186     187     187       0     189     190     190       0     192     193
     193       0     195     196     196       0     198     199     199       0
     201     202     202       0     204     205     205       0     207     208
     208       0     210     211     211       0     213     214     214       0
     216     217     217       0     219     220     220       0     222     223
     223       0     225     226     226       0     228     229     229       0
     231     232     232       0     234     235     235       0     237     238
     238       0     240     241     241       0     243     244     244       0
     246     247     247       0     249     250     250       0     252     253
     253       0     255     256     256       0     258     259     259       0
     261     262     262       0     264     265     265       0     267     268
     268       0     270     271     271       0     273     274     274       0
     276     277     277       0     279     280     280       0     282     283
     283       0     285     286     286       0     288     289     289       0
     291     292     292       0     294     295     295       0     297     298
     298       0     300     301     301       0     303     304     304       0
     306     307     307       0     309     310     310       0     312     313
     313       0     315     316     316       0     318     319     319       0
     321     322     322       0     324     325     325       0     327     328
     328       0     330     331     331       0     333     334     334       0
     336     337     337       0     339     340     340       0     342     343
     343       0     345     346     346       0     348     349     349       0
     351     352     352       0     354     355     355       0     357     358
     358       0     360     361     361       0     363     364     364       0
     366     367     367       0     369     370     370       0     372     373
     373       0     375     376     376       0     378     379     379       0
     381     382     382       0     384     385     385       0     387     388
     388       0     390     391     391       0     393     394     394       0
     396     397     397       0     399     400     400       0     402     403
     403       0     405     406     406       0     408     409     409       0
     411     412     412       0     414     415     415       0     417     418
     418       0     420     421     421       0     423     424     424       0
     426     427     427       0     429     430     430       0     432     433
     433       0     435     436     436       0     438     439     439       0
     441     442     442       0     444     445     445       0     447     448
     448       0     450     451     451       0     453     454     454       0
     456     457     457       0     459     460     460       0     462     463
     463       0     465     466     466       0     468     469     469       0
     471     472     472       0     474     475     475       0     477     478
     478       0     480     481     481       0     483     484     484       0
     486     487     487       0     489     490     490       0     492     493
     493       0     495     496     496       0     498     499     499       0
     501     502     502       0     504     505     505       0     507     508
     508       0     510     511     511       0     513     514     514       0
     516     517     517       0     519     520     520       0     522     523
     523       0     525     526     526       0     528     529     529       0
     531     532     532       0     534     535     535       0     537     538
     538       0     540     541     541       0     543     544     544       0
     546     547     547       0     549     550     550       0     552     553
     553       0     555     556     556       0     558     559     559       0
     561     562     562       0     564     565     565       0     567     568
     568       0     570     571     571       0     573     574     574       0
     576     577     577       0     579     580     580       0     582     583
     583       0     585     586     586       0     588     589     589       0
     591     592     592       0     594     595     595       0     597     598
     598       0     600     601     601       0     603     604     604       0
     606     607     607       0     609     610     610       0     612     613
     613       0     615     616     616       0     618     619     619       0
     621     622     622       0     624     625     625       0     627     628
     628       0     630     631     631       0     633     634     634       0
     636     637     637       0     639     640     640       0     642     643
     643       0     645     646     646       0     648     649     649       0
     651     652     652       0     654     655     655       0     657     658
     658       0     660     661     661       0     663     664     664       0
     666     667     667       0     669     670     670       0     672     673
     673       0     675     676     676       0     678     679     679       0
     681     682     682       0     684     685     685       0     687     688
     688       0     690     691     691       0     693     694     694       0
     696     697     697       0     699     700     700       0     702     703
     703       0     705     706     706       0     708     709     709       0
     711     712     712       0     714     715     715       0     717     718
     718       0     720     721     721       0     723     724     724       0
     726     727     727       0     729     730     730       0     732     733
     733       0     735     736     736       0     738     739     739       0
     741     742     742       0     744     745     745       0     747     748
     748       0     750     751     751       0     753     754     754       0
     756     757     757       0     759     760     760       0     762     763
     763       0     765     766     766       0     768     769     769       0
     771     772     772       0     774     775     775       0     777     778
     778       0     780     781     781       0     783     784     784       0
     786     787     787       0     789     790     790       0     792     793
     793       0     795     796     796       0     798     799     799       0
     801     802     802       0     804     805     805       0     807     808
     808       0     810     811     811       0     813     814     814       0
     816     817     817       0     819     820     820       0     822     823
     823       0     825     826     826       0     828     829     829       0
     831     832     832       0     834     835     835       0     837     838
     838       0     840     841     841       0     843     844     844       0
     846     847     847       0     849     850     850       0     852     853
     853       0     855     856     856       0     858     859     859       0
     861     862     862       0     864     865     865       0     867     868
     868       0     870     871     871       0     873     874     874       0
     876     877     877       0     879     880     880       0     882     883
     883       0     885     886     886       0     888     889     889       0
     891     892     892       0     894     895     895       0     897     898
     898       0     900     901     901       0     903     904     904       0
     906     907     907       0     909     910     910       0     912     913
     913       0     915     916     916       0     918     919     919       0
     921     922     922       0     924     925     925       0     927     928
     928       0     930     931     931       0     933     934     934       0
     936     937     937       0     939     940     940       0     942     943
     943       0     945     946     946       0     948     949     949       0
     951     952     952       0     954     955     955       0     957     958
     958       0     960     961     961       0     963     964     964       0
     966     967     967       0     969     970     970       0     972     973
     973       0     975     976     976       0     978     979     979       0
     981     982     982       0     984     985     985       0     987     988
     988       0     990     991     991       0     993     994     994       0
     996     997     997       0     999    1000    1000       0    1002    1003
    1003       0    1005    1006    1006       0    1008    1009    1009       0
    1011    1012    1012       0    1014    1015    1015       0    1017    1018
    1018       0    1020    1021    1021       0    1023    1024    1024       0
    1026    1027    1027       0    1029    1030    1030       0    1032    1033
    1033       0    1035    1036    1036       0    1038    1039    1039       0
    1041    1042    1042       0    1044    1045    1045       0    1047    1048
    1048       0    1050    1051    1051       0    1053    1054    1054       0
    1056    1057    1057       0    1059    1060    1060       0    1062    1063
    1063       0    1065    1066    1066       0    1068    1069    1069       0
    1071    1072    1072       0    1074    1075    1075       0    1077    1078
    1078       0    1080    1081    1081       0    1083    1084    1084       0
    1086    1087    1087       0    1089    1090    1090       0    1092    1093
    1093       0    1095    1096    1096       0    1098    1099    1099       0
    1101    1102    1102       0    1104    1105    1105       0    1107    1108
    1108       0    1110    1111    1111       0    1113    1114    1114       0
    1116    1117    1117       0    1119    1120    1120       0    1122    1123
    1123       0    1125    1126    1126       0    1128    1129    1129       0
    1131    1132    1132       0    1134    1135    1135       0    1137    1138
    1138       0    1140    1141    1141       0    1143    1144    1144       0
    1146    1147    1147       0    1149    1150    1150       0    1152    1153
    1153       0    1155    1156    1156       0    1158    1159    1159       0
    1161    1162    1162       0    1164    1165    1165       0    1167    1168
    1168       0    1170    1171    1171       0    1173    1174    1174       0
    1176    1177    1177       0    1179    1180    1180       0    1182    1183
    1183       0    1185    1186    1186       0    1188    1189    1189       0
    1191    1192    1192       0    1194    1195    1195       0    1197    1198
    1198       0    1200    1201    1201       0    1203    1204    1204       0
    1206    1207    1207       0    1209    1210    1210       0    1212    1213
    1213       0    1215    1216    1216       0    1218    1219    1219       0
    1221    1222    1222       0    1224    1225    1225       0    1227    1228
    1228       0    1230    1231    1231       0    1233    1234    1234       0
    1236    1237    1237       0    1239    1240    1240       0    1242    1243
    1243       0    1245    1246    1246       0    1248    1249    1249       0
    1251    1252    1252       0    1254    1255    1255       0    1257    1258
    1258       0    1260    1261    1261       0    1263    1264    1264       0
    1266    1267    1267       0    1269    1270    1270       0    1272    1273
    1273       0    1275    1276    1276       0    1278    1279    1279       0
    1281    1282    1282       0    1284    1285    1285       0    1287    1288
    1288       0    1290    1291    1291       0    1293    1294    1294       0
    1296    1297    1297       0    1299    1300    1300       0    1302    1303
    1303       0    1305    1306    1306       0    1308    1309    1309       0
    1311    1312    1312       0    1314    1315    1315       0    1317    1318
    1318       0    1320    1321    1321       0    1323    1324    1324       0
    1326    1327    1327       0    1329    1330    1330       0    1332    1333
    1333       0    1335    1336    1336       0    1338    1339    1339       0
    1341    1342    1342       0    1344    1345    1345       0    1347    1348
    1348       0    1350    1351    1351       0    1353    1354    1354       0
    1356    1357    1357       0    1359    1360    1360       0    1362    1363
    1363       0    1365    1366    1366       0    1368    1369    1369       0
    1371    1372    1372       0    1374    1375    1375       0    1377    1378
    1378       0    1380    1381    1381       0    1383    1384    1384       0
    1386    1387    1387       0    1389    1390    1390       0    1392    1393
    1393       0    1395    1396    1396       0    1398    1399    1399       0
    1401    1402    1402       0    1404    1405    1405       0    1407    1408
    1408       0    1410    1411    1411       0    1413    1414    1414       0
    1416    1417    1417       0    1419    1420    1420       0    1422    1423
    1423       0    1425    1426    1426       0    1428    1429    1429       0
    1431    1432    1432       0    1434    1435    1435       0    1437    1438
    1438       0    1440    1441    1441       0    1443    1444    1444       0
    1446    1447    1447       0    1449    1450    1450       0    1452    1453
    1453       0    1455    1456    1456       0    1458    1459    1459       0
    1461    1462    1462       0    1464    1465    1465       0    1467    1468
    1468       0    1470    1471    1471       0    1473    1474    1474       0
    1476    1477    1477       0    1479    1480    1480       0    1482    1483
    1483       0    1485    1486    1486       0    1488    1489    1489       0
    1491    1492    1492       0    1494    1495    1495       0    1497    1498
    1498       0    1500    1501    1501       0    1503    1504    1504       0
    1506    1507    1507       0    1509    1510    1510       0    1512    1513
    1513       0    1515    1516    1516       0    1518    1519    1519       0
    1521    1522    1522       0    1524    1525    1525       0    1527    1528
    1528       0    1530    1531    1531       0    1533    1534    1534       0
    1536    1537    1537       0    1539    1540    1540       0    1542    1543
    1543       0    1545    1546    1546       0    1548    1549    1549       0
    1551    1552    1552       0    1554    1555    1555       0    1557    1558
    1558       0    1560    1561    1561       0    1563    1564    1564       0
    1566    1567    1567       0    1569    1570    1570       0    1572    1573
    1573       0    1575    1576    1576       0    1578    1579    1579       0
    1581    1582    1582       0    1584    1585    1585       0    1587    1588
    1588       0    1590    1591    1591       0    1593    1594    1594       0
    1596    1597    1597       0    1599    1600    1600       0    1602    1603
    1603       0    1605    1606    1606       0    1608    1609    1609       0
    1611    1612    1612       0    1614    1615    1615       0    1617    1618
    1618       0    1620    1621    1621       0    1623    1624    1624       0
    1626    1627    1627       0    1629    1630    1630       0    1632    1633
    1633       0    1635    1636    1636       0    1638    1639    1639       0
    1641    1642    1642       0    1644    1645    1645       0    1647    1648
    1648       0    1650    1651    1651       0    1653    1654    1654       0
    1656    1657    1657       0    1659    1660    1660       0    1662    1663
    1663       0    1665    1666    1666       0    1668    1669    1669       0
    1671    1672    1672       0    1674    1675    1675       0    1677    1678
    1678       0    1680    1681    1681       0    1683    1684    1684       0
    1686    1687    1687       0    1689    1690    1690       0    1692    1693
    1693       0    1695    1696    1696       0    1698    1699    1699       0
    1701    1702    1702       0    1704    1705    1705       0    1707    1708
    1708       0    1710    1711    1711       0    1713    1714    1714       0
    1716    1717    1717       0    1719    1720    1720       0    1722    1723
    1723       0    1725    1726    1726       0    1728    1729    1729       0
    1731    1732    1732       0    1734    1735    1735       0    1737    1738
    1738       0    1740    1741    1741       0    1743    1744    1744       0
    1746    1747    1747       0    1749    1750    1750       0    1752    1753
    1753       0    1755    1756    1756       0    1758    1759    1759       0
    1761    1762    1762       0    1764    1765    1765       0    1767    1768
    1768       0    1770    1771    1771       0    1773    1774    1774       0
    1776    1777    1777       0    1779    1780    1780       0    1782    1783
    1783       0    1785    1786    1786       0    1788    1789    1789       0
    1791    1792    1792       0    1794    1795    1795       0    1797    1798
    1798       0    1800    1801    1801       0    1803    1804    1804       0
    1806    1807    1807       0    1809    1810    1810       0    1812    1813
    1813       0    1815    1816    1816       0    1818    1819    1819       0
    1821    1822    1822       0    1824    1825    1825       0    1827    1828
    1828       0    1830    1831    1831       0    1833    1834    1834       0
    1836    1837    1837       0    1839    1840    1840       0    1842    1843
    1843       0    1845    1846    1846       0    1848    1849    1849       0
    1851    1852    1852       0    1854    1855    1855       0    1857    1858
    1858       0    1860    1861    1861       0    1863    1864    1864       0
    1866    1867    1867       0    1869    1870    1870       0    1872    1873
    1873       0    1875    1876    1876       0    1878    1879    1879       0
    1881    1882    1882       0    1884    1885    1885       0    1887    1888
    1888       0    1890    1891    1891       0    1893    1894    1894       0
    1896    1897    1897       0    1899    1900    1900       0    1902    1903
    1903       0    1905    1906    1906       0    1908    1909    1909       0
    1911    1912    1912       0    1914    1915    1915       0    1917    1918
    1918       0    1920    1921    1921       0    1923    1924    1924       0
    1926    1927    1927       0    1929    1930    1930       0    1932    1933
    1933       0    1935    1936    1936       0    1938    1939    1939       0
    1941    1942    1942       0    1944    1945    1945       0    1947    1948
    1948       0    1950    1951    1951       0    1953    1954    1954       0
    1956    1957    1957       0    1959    1960    1960       0    1962    1963
    1963       0    1965    1966    1966       0    1968    1969    1969       0
    1971    1972    1972       0    1974    1975    1975       0    1977    1978
    1978       0    1980    1981    1981       0    1983    1984    1984       0
    1986    1987    1987       0    1989    1990    1990       0    1992    1993
    1993       0    1995    1996    1996       0    1998    1999    1999       0
    2001    2002    2002       0    2004    2005    2005       0    2007    2008
    2008       0    2010    2011    2011       0    2013    2014    2014       0
    2016    2017    2017       0    2019    2020    2020       0    2022    2023
    2023       0    2025    2026    2026       0    2028    2029    2029       0
    2031    2032    2032       0    2034    2035    2035       0    2037    2038
    2038       0    2040    2041    2041       0    2043    2044    2044       0
    2046    2047    2047       0    2049    2050    2050       0    2052    2053
    2053       0    2055    2056    2056       0    2058    2059    2059       0
    2061    2062    2062       0    2064    2065    2065       0    2067    2068
    2068       0    2070    2071    2071       0    2073    2074    2074       0
    2076    2077    2077       0    2079    2080    2080       0    2082    2083
    2083       0    2085    2086    2086       0    2088    2089    2089       0
    2091    2092    2092       0    2094    2095    2095       0    2097    2098
    2098       0    2100    2101    2101       0    2103    2104    2104       0
    2106    2107    2107       0    2109    2110    2110       0    2112    2113
    2113       0    2115    2116    2116       0    2118    2119    2119       0
    2121    2122    2122       0    2124    2125    2125       0    2127    2128
    2128       0    2130    2131    2131       0    2133    2134    2134       0
    2136    2137    2137       0    2139    2140    2140       0    2142    2143
    2143       0    2145    2146    2146       0    2148    2149    2149       0
    2151    2152    2152       0    2154    2155    2155       0    2157    2158
    2158       0    2160    2161    2161       0    2163    2164    2164       0
    2166    2167    2167       0    2169    2170    2170       0    2172    2173
    2173       0    2175    2176    2176       0    2178    2179    2179       0
    2181    2182    2182       0    2184    2185    2185       0    2187    2188
    2188       0    2190    2191    2191       0    2193    2194    2194       0
    2196    2197    2197       0    2199    2200    2200       0    2202    2203
    2203       0    2205    2206    2206       0    2208    2209    2209       0
    2211    2212    2212       0    2214    2215    2215       0    2217    2218
    2218       0    2220    2221    2221       0    2223    2224    2224       0
    2226    2227    2227       0    2229    2230    2230       0    2232    2233
    2233       0    2235    2236    2236       0    2238    2239    2239       0
    2241    2242    2242       0    2244    2245    2245       0    2247    2248
    2248       0    2250    2251    2251       0    2253    2254    2254       0
    2256    2257    2257       0    2259    2260    2260       0    2262    2263
    2263       0    2265    2266    2266       0    2268    2269    2269       0
    2271    2272    2272       0    2274    2275    2275       0    2277    2278
    2278       0    2280    2281    2281       0    2283    2284    2284       0
    2286    2287    2287       0    2289    2290    2290       0    2292    2293
    2293       0    2295    2296    2296       0    2298    2299    2299       0
    2301    2302    2302       0    2304    2305    2305       0    2307    2308
    2308       0    2310    2311    2311       0    2313    2314    2314       0
    2316    2317    2317       0    2319    2320    2320       0    2322    2323
    2323       0    2325    2326    2326       0    2328    2329    2329       0
    2331    2332    2332       0    2334    2335    2335       0    2337    2338
    2338       0    2340    2341    2341       0    2343    2344    2344       0
    2346    2347    2347       0    2349    2350    2350       0    2352    2353
    2353       0    2355    2356    2356       0    2358    2359    2359       0
    2361    2362    2362       0    2364    2365    2365       0    2367    2368
    2368       0    2370    2371    2371       0    2373    2374    2374       0
    2376    2377    2377       0    2379    2380    2380       0    2382    2383
    2383       0    2385    2386    2386       0    2388    2389    2389       0
    2391    2392    2392       0    2394    2395    2395       0    2397    2398
    2398       0    2400    2401    2401       0    2403    2404    2404       0
    2406    2407    2407       0    2409    2410    2410       0    2412    2413
    2413       0    2415    2416    2416       0    2418    2419    2419       0
    2421    2422    2422       0    2424    2425    2425       0    2427    2428
    2428       0    2430    2431    2431       0    2433    2434    2434       0
    2436    2437    2437       0    2439    2440    2440       0    2442    2443
    2443       0    2445    2446    2446       0    2448    2449    2449       0
    2451    2452    2452       0    2454    2455    2455       0    2457    2458
    2458       0    2460    2461    2461       0    2463    2464    2464       0
    2466    2467    2467       0    2469    2470    2470       0    2472    2473
    2473       0    2475    2476    2476       0    2478    2479    2479       0
    2481    2482    2482       0    2484    2485    2485       0    2487    2488
    2488       0    2490    2491    2491       0    2493    2494    2494       0
    2496    2497    2497       0    2499    2500    2500       0    2502    2503
    2503       0    2505    2506    2506       0    2508    2509    2509       0
    2511    2512    2512       0    2514    2515    2515       0    2517    2518
    2518       0    2520    2521    2521       0    2523    2524    2524       0
    2526    2527    2527       0    2529    2530    2530       0    2532    2533
    2533       0    2535    2536    2536       0    2538    2539    2539       0
    2541    2542    2542       0    2544    2545    2545       0    2547    2548
    2548       0    2550    2551    2551       0    2553    2554    2554       0
    2556    2557    2557       0    2559    2560    2560       0    2562    2563
    2563       0    2565    2566    2566       0    2568    2569    2569       0
    2571    2572    2572       0    2574    2575    2575       0    2577    2578
    2578       0    2580    2581    2581       0    2583    2584    2584       0
    2586    2587    2587       0    2589    2590    2590       0    2592    2593
    2593       0    2595    2596    2596       0    2598    2599    2599       0
    2601    2602    2602       0    2604    2605    2605       0    2607    2608
    2608       0    2610    2611    2611       0    2613    2614    2614       0
    2616    2617    2617       0    2619    2620    2620       0    2622    2623
    2623       0    2625    2626    2626       0    2628    2629    2629       0
    2631    2632    2632       0    2634    2635    2635       0    2637    2638
    2638       0    2640    2641    2641       0    2643    2644    2644       0
    2646    2647    2647       0    2649    2650    2650       0    2652    2653
    2653       0    2655    2656    2656       0    2658    2659    2659       0
    2661    2662    2662       0    2664    2665    2665       0    2667    2668
    2668       0    2670    2671    2671       0    2673    2674    2674       0
    2676    2677    2677       0    2679    2680    2680       0    2682    2683
    2683       0    2685    2686    2686       0    2688    2689    2689       0
    2691    2692    2692       0    2694    2695    2695       0    2697    2698
    2698       0    2700    2701    2701       0    2703    2704    2704       0
    2706    2707    2707       0    2709    2710    2710       0    2712    2713
    2713       0    2715    2716    2716       0    2718    2719    2719       0
    2721    2722    2722       0    2724    2725    2725       0    2727    2728
    2728       0    2730    2731    2731       0    2733    2734    2734       0
    2736    2737    2737       0    2739    2740    2740       0    2742    2743
    2743       0    2745    2746    2746       0    2748    2749    2749       0
    2751    2752    2752       0    2754    2755    2755       0    2757    2758
    2758       0    2760    2761    2761       0    2763    2764    2764       0
    2766    2767    2767       0    2769    2770    2770       0    2772    2773
    2773       0    2775    2776    2776       0    2778    2779    2779       0
    2781    2782    2782       0    2784    2785    2785       0    2787    2788
    2788       0    2790    2791    2791       0    2793    2794    2794       0
    2796    2797    2797       0    2799    2800    2800       0    2802    2803
    2803       0    2805    2806    2806       0    2808    2809    2809       0
    2811    2812    2812       0    2814    2815    2815       0    2817    2818
    2818       0    2820    2821    2821       0    2823    2824    2824       0
    2826    2827    2827       0    2829    2830    2830       0    2832    2833
    2833       0    2835    2836    2836       0    2838    2839    2839       0
    2841    2842    2842       0    2844    2845    2845       0    2847    2848
    2848       0    2850    2851    2851       0    2853    2854    2854       0
    2856    2857    2857       0    2859    2860    2860       0    2862    2863
    2863       0    2865    2866    2866       0    2868    2869    2869       0
    2871    2872    2872       0    2874    2875    2875       0    2877    2878
    2878       0    2880    2881    2881       0    2883    2884    2884       0
    2886    2887    2887       0    2889    2890    2890       0    2892    2893
    2893       0    2895    2896    2896       0    2898    2899    2899       0
    2901    2902    2902       0    2904    2905    2905       0    2907    2908
    2908       0    2910    2911    2911       0    2913    2914    2914       0
    2916    2917    2917       0    2919    2920    2920       0    2922    2923
    2923       0    2925    2926    2926       0    2928    2929    2929       0
    2931    2932    2932       0    2934    2935    2935       0    2937    2938
    2938       0    2940    2941    2941       0    2943    2944    2944       0
    2946    2947    2947       0    2949    2950    2950       0    2952    2953
    2953       0    2955    2956    2956       0    2958    2959    2959       0
    2961    2962    2962       0    2964    2965    2965       0    2967    2968
    2968       0    2970    2971    2971       0    2973    2974    2974       0
    2976    2977    2977       0    2979    2980    2980       0    2982    2983
    2983       0    2985    2986    2986       0    2988    2989    2989       0
    2991    2992    2992       0    2994    2995    2995       0    2997    2998
    2998       0    3000    3001    3001       0    3003    3004    3004       0
    3006    3007    3007       0    3009    3010    3010       0    3012    3013
    3013       0    3015    3016    3016       0    3018    3019    3019       0
    3021    3022    3022       0    3024    3025    3025       0    3027    3028
    3028       0    3030    3031    3031       0    3033    3034    3034       0
    3036    3037    3037       0    3039    3040    3040       0    3042    3043
    3043       0    3045    3046    3046       0    3048    3049    3049       0
    3051    3052    3052       0    3054    3055    3055       0    3057    3058
    3058       0    3060    3061    3061       0    3063    3064    3064       0
    3066    3067    3067       0    3069    3070    3070       0    3072    3073
    3073       0    3075    3076    3076       0    3078    3079    3079       0
    3081    3082    3082       0    3084    3085    3085       0    3087    3088
    3088       0    3090    3091    3091       0    3093    3094    3094       0
    3096    3097    3097       0    3099    3100    3100       0    3102    3103
    3103       0    3105    3106    3106       0    3108    3109    3109       0
    3111    3112    3112       0    3114    3115    3115       0    3117    3118
    3118       0    3120    3121    3121       0    3123    3124    3124       0
    3126    3127    3127       0    3129    3130    3130       0    3132    3133
    3133       0    3135    3136    3136       0    3138    3139    3139       0
    3141    3142    3142       0    3144    3145    3145       0    3147    3148
    3148       0    3150    3151    3151       0    3153    3154    3154       0
    3156    3157    3157       0    3159    3160    3160       0    3162    3163
    3163       0    3165    3166    3166       0    3168    3169    3169       0
    3171    3172    3172       0    3174    3175    3175       0    3177    3178
    3178       0    3180    3181    3181       0    3183    3184    3184       0
    3186    3187    3187       0    3189    3190    3190       0    3192    3193
    3193       0    3195    3196    3196       0    3198    3199    3199       0
    3201    3202    3202       0    3204    3205    3205       0    3207    3208
    3208       0    3210    3211    3211       0    3213    3214    3214       0
    3216    3217    3217       0    3219    3220    3220       0    3222    3223
    3223       0    3225    3226    3226       0    3228    3229    3229       0
    3231    3232    3232       0    3234    3235    3235       0    3237    3238
    3238       0    3240    3241    3241       0    3243    3244    3244       0
    3246    3247    3247       0    3249    3250    3250       0    3252    3253
    3253       0    3255    3256    3256       0    3258    3259    3259       0
    3261    3262    3262       0    3264    3265    3265       0    3267    3268
    3268       0    3270    3271    3271       0    3273    3274    3274       0
    3276    3277    3277       0    3279    3280    3280       0    3282    3283
    3283       0    3285    3286    3286       0    3288    3289    3289       0
    3291    3292    3292       0    3294    3295    3295       0    3297    3298
    3298       0    3300    3301    3301       0    3303    3304    3304       0
    3306    3307    3307       0    3309    3310    3310       0    3312    3313
    3313       0    3315    3316    3316       0    3318    3319    3319       0
    3321    3322    3322       0    3324    3325    3325       0    3327    3328
    3328       0    3330    3331    3331       0    3333    3334    3334       0
    3336    3337    3337       0    3339    3340    3340       0    3342    3343
    3343       0    3345    3346    3346       0    3348    3349    3349       0
    3351    3352    3352       0    3354    3355    3355       0    3357    3358
    3358       0    3360    3361    3361       0    3363    3364    3364       0
    3366    3367    3367       0    3369    3370    3370       0    3372    3373
    3373       0    3375    3376    3376       0    3378    3379    3379       0
    3381    3382    3382       0    3384    3385    3385       0    3387    3388
    3388       0    3390    3391    3391       0    3393    3394    3394       0
    3396    3397    3397       0    3399    3400    3400       0    3402    3403
    3403       0    3405    3406    3406       0    3408    3409    3409       0
    3411    3412    3412       0    3414    3415    3415       0    3417    3418
    3418       0    3420    3421    3421       0    3423    3424    3424       0
    3426    3427    3427       0    3429    3430    3430       0    3432    3433
    3433       0    3435    3436    3436       0    3438    3439    3439       0
    3441    3442    3442       0    3444    3445    3445       0    3447    3448
    3448       0    3450    3451    3451       0    3453    3454    3454       0
    3456    3457    3457       0    3459    3460    3460       0    3462    3463
    3463       0    3465    3466    3466       0    3468    3469    3469       0
    3471    3472    3472       0
%FLAG HBOND_ACOEF                                                               
%FORMAT(5E16.8)                                                                 

%FLAG HBOND_BCOEF                                                               
%FORMAT(5E16.8)                                                                 

%FLAG HBCUT                                                                     
%FORMAT(5E16.8)                                                                 

%FLAG AMBER_ATOM_TYPE                                                           
%FORMAT(20a4)                                                                   
c3  c   c3  s   hc  hc  hc  hc  hc  hc  OW  HW  HW  OW  HW  HW  OW  HW  HW  OW  
HW  HW  OW  HW  HW  OW  HW  HW  OW  HW  HW  OW  HW  HW  OW  HW  HW  OW  HW  HW  
OW  HW  HW  OW  HW  HW  OW  HW  HW  OW  HW  HW  OW  HW  HW  OW  HW  HW  OW  HW  
HW  OW  HW  HW  OW  HW  HW  OW  HW  HW  OW  HW  HW  OW  HW  HW  OW  HW  HW  OW  
HW  HW  OW  HW  HW  OW  HW  HW  OW  HW  HW  OW  HW  HW  OW  HW  HW  OW  HW  HW  
OW  HW  HW  OW  HW  HW  OW  HW  HW  OW  HW  HW  OW  HW  HW  OW  HW  HW  OW  HW  
HW  OW  HW  HW  OW  HW  HW  OW  HW  HW  OW  HW  HW  OW  HW  HW  OW  HW  HW  OW  
HW  HW  OW  HW  HW  OW  HW  HW  OW  HW  HW  OW  HW  HW  OW  HW  HW  OW  HW  HW  
OW  HW  HW  OW  HW  HW  OW  HW  HW  OW  HW  HW  OW  HW  HW  OW  HW  HW  OW  HW  
HW  OW  HW  HW  OW  HW  HW  OW  HW  HW  OW  HW  HW  OW  HW  HW  OW  HW  HW  OW  
HW  HW  OW  HW  HW  OW  HW  HW  OW  HW  HW  OW  HW  HW  OW  HW  HW  OW  HW  HW  
OW  HW  HW  OW  HW  HW  OW  HW  HW  OW  HW  HW  OW  HW  HW  OW  HW  HW  OW  HW  
HW  OW  HW  HW  OW  HW  HW  OW  HW  HW  OW  HW  HW  OW  HW  HW  OW  HW  HW  OW  
HW  HW  OW  HW  HW  OW  HW  HW  OW  HW  HW  OW  HW  HW  OW  HW  HW  OW  HW  HW  
OW  HW  HW  OW  HW  HW  OW  HW  HW  OW  HW  HW  OW  HW  HW  OW  HW  HW  OW  HW  
HW  OW  HW  HW  OW  HW  HW  OW  HW  HW  OW  HW  HW  OW  HW  HW  OW  HW  HW  OW  
HW  HW  OW  HW  HW  OW  HW  HW  OW  HW  HW  OW  HW  HW  OW  HW  HW  OW  HW  HW  
OW  HW  HW  OW  HW  HW  OW  HW  HW  OW  HW  HW  OW  HW  HW  OW  HW  HW  OW  HW  
HW  OW  HW  HW  OW  HW  HW  OW  HW  HW  OW  HW  HW  OW  HW  HW  OW  HW  HW  OW  
HW  HW  OW  HW  HW  OW  HW  HW  OW  HW  HW  OW  HW  HW  OW  HW  HW  OW  HW  HW  
OW  HW  HW  OW  HW  HW  OW  HW  HW  OW  HW  HW  OW  HW  HW  OW  HW  HW  OW  HW  
HW  OW  HW  HW  OW  HW  HW  OW  HW  HW  OW  HW  HW  OW  HW  HW  OW  HW  HW  OW  
HW  HW  OW  HW  HW  OW  HW  HW  OW  HW  HW  OW  HW  HW  OW  HW  HW  OW  HW  HW  
OW  HW  HW  OW  HW  HW  OW  HW  HW  OW  HW  HW  OW  HW  HW  OW  HW  HW  OW  HW  
HW  OW  HW  HW  OW  HW  HW  OW  HW  HW  OW  HW  HW  OW  HW  HW  OW  HW  HW  OW  
HW  HW  OW  HW  HW  OW  HW  HW  OW  HW  HW  OW  HW  HW  OW  HW  HW  OW  HW  HW  
OW  HW  HW  OW  HW  HW  OW  HW  HW  OW  HW  HW  OW  HW  HW  OW  HW  HW  OW  HW  
HW  OW  HW  HW  OW  HW  HW  OW  HW  HW  OW  HW  HW  OW  HW  HW  OW  HW  HW  OW  
HW  HW  OW  HW  HW  OW  HW  HW  OW  HW  HW  OW  HW  HW  OW  HW  HW  OW  HW  HW  
OW  HW  HW  OW  HW  HW  OW  HW  HW  OW  HW  HW  OW  HW  HW  OW  HW  HW  OW  HW  
HW  OW  HW  HW  OW  HW  HW  OW  HW  HW  OW  HW  HW  OW  HW  HW  OW  HW  HW  OW  
HW  HW  OW  HW  HW  OW  HW  HW  OW  HW  HW  OW  HW  HW  OW  HW  HW  OW  HW  HW  
OW  HW  HW  OW  HW  HW  OW  HW  HW  OW  HW  HW  OW  HW  HW  OW  HW  HW  OW  HW  
HW  OW  HW  HW  OW  HW  HW  OW  HW  HW  OW  HW  HW  OW  HW  HW  OW  HW  HW  OW  
HW  HW  OW  HW  HW  OW  HW  HW  OW  HW  HW  OW  HW  HW  OW  HW  HW  OW  HW  HW  
OW  HW  HW  OW  HW  HW  OW  HW  HW  OW  HW  HW  OW  HW  HW  OW  HW  HW  OW  HW  
HW  OW  HW  HW  OW  HW  HW  OW  HW  HW  OW  HW  HW  OW  HW  HW  OW  HW  HW  OW  
HW  HW  OW  HW  HW  OW  HW  HW  OW  HW  HW  OW  HW  HW  OW  HW  HW  OW  HW  HW  
OW  HW  HW  OW  HW  HW  OW  HW  HW  OW  HW  HW  OW  HW  HW  OW  HW  HW  OW  HW  
HW  OW  HW  HW  OW  HW  HW  OW  HW  HW  OW  HW  HW  OW  HW  HW  OW  HW  HW  OW  
HW  HW  OW  HW  HW  OW  HW  HW  OW  HW  HW  OW  HW  HW  OW  HW  HW  OW  HW  HW  
OW  HW  HW  OW  HW  HW  OW  HW  HW  OW  HW  HW  OW  HW  HW  OW  HW  HW  OW  HW  
HW  OW  HW  HW  OW  HW  HW  OW  HW  HW  OW  HW  HW  OW  HW  HW  OW  HW  HW  OW  
HW  HW  OW  HW  HW  OW  HW  HW  OW  HW  HW  OW  HW  HW  OW  HW  HW  OW  HW  HW  
OW  HW  HW  OW  HW  HW  OW  HW  HW  OW  HW  HW  OW  HW  HW  OW  HW  HW  OW  HW  
HW  OW  HW  HW  OW  HW  HW  OW  HW  HW  OW  HW  HW  OW  HW  HW  OW  HW  HW  OW  
HW  HW  OW  HW  HW  OW  HW  HW  OW  HW  HW  OW  HW  HW  OW  HW  HW  OW  HW  HW  
OW  HW  HW  OW  HW  HW  OW  HW  HW  OW  HW  HW  OW  HW  HW  OW  HW  HW  OW  HW  
HW  OW  HW  HW  OW  HW  HW  OW  HW  HW  OW  HW  HW  OW  HW  HW  OW  HW  HW  OW  
HW  HW  OW  HW  HW  OW  HW  HW  OW  HW  HW  OW  HW  HW  OW  HW  HW  OW  HW  HW  
OW  HW  HW  OW  HW  HW  OW  HW  HW  OW  HW  HW  OW  HW  HW  OW  HW  HW  OW  HW  
HW  OW  HW  HW  OW  HW  HW  OW  HW  HW  OW  HW  HW  OW  HW  HW  OW  HW  HW  OW  
HW  HW  OW  HW  HW  OW  HW  HW  OW  HW  HW  OW  HW  HW  OW  HW  HW  OW  HW  HW  
OW  HW  HW  OW  HW  HW  OW  HW  HW  OW  HW  HW  OW  HW  HW  OW  HW  HW  OW  HW  
HW  OW  HW  HW  OW  HW  HW  OW  HW  HW  OW  HW  HW  OW  HW  HW  OW  HW  HW  OW  
HW  HW  OW  HW  HW  OW  HW  HW  OW  HW  HW  OW  HW  HW  OW  HW  HW  OW  HW  HW  
OW  HW  HW  OW  HW  HW  OW  HW  HW  OW  HW  HW  OW  HW  HW  OW  HW  HW  OW  HW  
HW  OW  HW  HW  OW  HW  HW  OW  HW  HW  OW  HW  HW  OW  HW  HW  OW  HW  HW  OW  
HW  HW  OW  HW  HW  OW  HW  HW  OW  HW  HW  OW  HW  HW  OW  HW  HW  OW  HW  HW  
OW  HW  HW  OW  HW  HW  OW  HW  HW  OW  HW  HW  OW  HW  HW  OW  HW  HW  OW  HW  
HW  OW  HW  HW  OW  HW  HW  OW  HW  HW  OW  HW  HW  OW  HW  HW  OW  HW  HW  OW  
HW  HW  OW  HW  HW  OW  HW  HW  OW  HW  HW  OW  HW  HW  OW  HW  HW  OW  HW  HW  
OW  HW  HW  OW  HW  HW  OW  HW  HW  OW  HW  HW  OW  HW  HW  OW  HW  HW  OW  HW  
HW  OW  HW  HW  OW  HW  HW  OW  HW  HW  OW  HW  HW  OW  HW  HW  OW  HW  HW  OW  
HW  HW  OW  HW  HW  OW  HW  HW  OW  HW  HW  OW  HW  HW  OW  HW  HW  OW  HW  HW  
OW  HW  HW  OW  HW  HW  OW  HW  HW  OW  HW  HW  OW  HW  HW  OW  HW  HW  OW  HW  
HW  OW  HW  HW  OW  HW  HW  OW  HW  HW  OW  HW  HW  OW  HW  HW  OW  HW  HW  OW  
HW  HW  OW  HW  HW  OW  HW  HW  OW  HW  HW  OW  HW  HW  OW  HW  HW  OW  HW  HW  
OW  HW  HW  OW  HW  HW  OW  HW  HW  OW  HW  HW  OW  HW  HW  OW  HW  HW  OW  HW  
HW  OW  HW  HW  OW  HW  HW  OW  HW  HW  OW  HW  HW  OW  HW  HW  OW  HW  HW  OW  
HW  HW  OW  HW  HW  OW  HW  HW  OW  HW  HW  OW  HW  HW  OW  HW  HW  OW  HW  HW  
OW  HW  HW  OW  HW  HW  OW  HW  HW  OW  HW  HW  OW  HW  HW  OW  HW  HW  OW  HW  
HW  OW  HW  HW  OW  HW  HW  OW  HW  HW  OW  HW  HW  OW  HW  HW  OW  HW  HW  OW  
HW  HW  OW  HW  HW  OW  HW  HW  OW  HW  HW  OW  HW  HW  OW  HW  HW  OW  HW  HW  
OW  HW  HW  OW  HW  HW  OW  HW  HW  OW  HW  HW  OW  HW  HW  OW  HW  HW  OW  HW  
HW  OW  HW  HW  OW  HW  HW  OW  HW  HW  OW  HW  HW  OW  HW  HW  OW  HW  HW  OW  
HW  HW  OW  HW  HW  OW  HW  HW  OW  HW  HW  OW  HW  HW  OW  HW  HW  OW  HW  HW  
OW  HW  HW  OW  HW  HW  OW  HW  HW  OW  HW  HW  OW  HW  HW  OW  HW  HW  OW  HW  
HW  OW  HW  HW  OW  HW  HW  OW  HW  HW  OW  HW  HW  OW  HW  HW  OW  HW  HW  OW  
HW  HW  OW  HW  HW  OW  HW  HW  OW  HW  HW  OW  HW  HW  OW  HW  HW  OW  HW  HW  
OW  HW  HW  OW  HW  HW  OW  HW  HW  OW  HW  HW  OW  HW  HW  OW  HW  HW  OW  HW  
HW  OW  HW  HW  OW  HW  HW  OW  HW  HW  OW  HW  HW  OW  HW  HW  OW  HW  HW  OW  
HW  HW  OW  HW  HW  OW  HW  HW  OW  HW  HW  OW  HW  HW  OW  HW  HW  OW  HW  HW  
OW  HW  HW  OW  HW  HW  OW  HW  HW  OW  HW  HW  OW  HW  HW  OW  HW  HW  OW  HW  
HW  OW  HW  HW  OW  HW  HW  OW  HW  HW  OW  HW  HW  OW  HW  HW  OW  HW  HW  OW  
HW  HW  OW  HW  HW  OW  HW  HW  OW  HW  HW  OW  HW  HW  OW  HW  HW  OW  HW  HW  
OW  HW  HW  OW  HW  HW  OW  HW  HW  OW  HW  HW  OW  HW  HW  OW  HW  HW  OW  HW  
HW  OW  HW  HW  OW  HW  HW  OW  HW  HW  OW  HW  HW  OW  HW  HW  OW  HW  HW  OW  
HW  HW  OW  HW  HW  OW  HW  HW  OW  HW  HW  OW  HW  HW  OW  HW  HW  OW  HW  HW  
OW  HW  HW  OW  HW  HW  OW  HW  HW  OW  HW  HW  OW  HW  HW  OW  HW  HW  OW  HW  
HW  OW  HW  HW  OW  HW  HW  OW  HW  HW  OW  HW  HW  OW  HW  HW  OW  HW  HW  OW  
HW  HW  OW  HW  HW  OW  HW  HW  OW  HW  HW  OW  HW  HW  OW  HW  HW  OW  HW  HW  
OW  HW  HW  OW  HW  HW  OW  HW  HW  OW  HW  HW  OW  HW  HW  OW  HW  HW  OW  HW  
HW  OW  HW  HW  OW  HW  HW  OW  HW  HW  OW  HW  HW  OW  HW  HW  OW  HW  HW  OW  
HW  HW  OW  HW  HW  OW  HW  HW  OW  HW  HW  OW  HW  HW  OW  HW  HW  OW  HW  HW  
OW  HW  HW  OW  HW  HW  OW  HW  HW  OW  HW  HW  OW  HW  HW  OW  HW  HW  OW  HW  
HW  OW  HW  HW  OW  HW  HW  OW  HW  HW  OW  HW  HW  OW  HW  HW  OW  HW  HW  OW  
HW  HW  OW  HW  HW  OW  HW  HW  OW  HW  HW  OW  HW  HW  OW  HW  HW  OW  HW  HW  
OW  HW  HW  OW  HW  HW  OW  HW  HW  OW  HW  HW  OW  HW  HW  OW  HW  HW  OW  HW  
HW  OW  HW  HW  OW  HW  HW  OW  HW  HW  OW  HW  HW  OW  HW  HW  OW  HW  HW  OW  
HW  HW  OW  HW  HW  OW  HW  HW  OW  HW  HW  OW  HW  HW  OW  HW  HW  OW  HW  HW  
OW  HW  HW  OW  HW  HW  OW  HW  HW  OW  HW  HW  OW  HW  HW  OW  HW  HW  OW  HW  
HW  OW  HW  HW  OW  HW  HW  OW  HW  HW  OW  HW  HW  OW  HW  HW  OW  HW  HW  OW  
HW  HW  OW  HW  HW  OW  HW  HW  OW  HW  HW  OW  HW  HW  OW  HW  HW  OW  HW  HW  
OW  HW  HW  OW  HW  HW  OW  HW  HW  OW  HW  HW  OW  HW  HW  OW  HW  HW  OW  HW  
HW  OW  HW  HW  OW  HW  HW  OW  HW  HW  OW  HW  HW  OW  HW  HW  OW  HW  HW  OW  
HW  HW  OW  HW  HW  OW  HW  HW  OW  HW  HW  OW  HW  HW  OW  HW  HW  OW  HW  HW  
OW  HW  HW  OW  HW  HW  OW  HW  HW  OW  HW  HW  OW  HW  HW  OW  HW  HW  OW  HW  
HW  OW  HW  HW  OW  HW  HW  OW  HW  HW  OW  HW  HW  OW  HW  HW  OW  HW  HW  OW  
HW  HW  OW  HW  HW  OW  HW  HW  OW  HW  HW  OW  HW  HW  OW  HW  HW  OW  HW  HW  
OW  HW  HW  OW  HW  HW  OW  HW  HW  OW  HW  HW  OW  HW  HW  OW  HW  HW  OW  HW  
HW  OW  HW  HW  OW  HW  HW  OW  HW  HW  OW  HW  HW  OW  HW  HW  OW  HW  HW  OW  
HW  HW  OW  HW  HW  OW  HW  HW  OW  HW  HW  OW  HW  HW  OW  HW  HW  OW  HW  HW  
OW  HW  HW  OW  HW  HW  OW  HW  HW  OW  HW  HW  OW  HW  HW  OW  HW  HW  OW  HW  
HW  OW  HW  HW  OW  HW  HW  OW  HW  HW  OW  HW  HW  OW  HW  HW  OW  HW  HW  OW  
HW  HW  OW  HW  HW  OW  HW  HW  OW  HW  HW  OW  HW  HW  OW  HW  HW  OW  HW  HW  
OW  HW  HW  OW  HW  HW  OW  HW  HW  OW  HW  HW  OW  HW  HW  OW  HW  HW  OW  HW  
HW  OW  HW  HW  OW  HW  HW  OW  HW  HW  OW  HW  HW  OW  HW  HW  OW  HW  HW  OW  
HW  HW  OW  HW  HW  OW  HW  HW  OW  HW  HW  OW  HW  HW  OW  HW  HW  OW  HW  HW  
OW  HW  HW  OW  HW  HW  OW  HW  HW  OW  HW  HW  OW  HW  HW  OW  HW  HW  OW  HW  
HW  OW  HW  HW  OW  HW  HW  OW  HW  HW  OW  HW  HW  OW  HW  HW  OW  HW  HW  OW  
HW  HW  OW  HW  HW  OW  HW  HW  OW  HW  HW  OW  HW  HW  OW  HW  HW  OW  HW  HW  
OW  HW  HW  OW  HW  HW  OW  HW  HW  OW  HW  HW  OW  HW  HW  OW  HW  HW  OW  HW  
HW  OW  HW  HW  OW  HW  HW  OW  HW  HW  OW  HW  HW  OW  HW  HW  OW  HW  HW  OW  
HW  HW  OW  HW  HW  OW  HW  HW  OW  HW  HW  OW  HW  HW  OW  HW  HW  OW  HW  HW  
OW  HW  HW  OW  HW  HW  OW  HW  HW  OW  HW  HW  OW  HW  HW  OW  HW  HW  OW  HW  
HW  OW  HW  HW  OW  HW  HW  OW  HW  HW  OW  HW  HW  OW  HW  HW  OW  HW  HW  OW  
HW  HW  OW  HW  HW  OW  HW  HW  OW  HW  HW  OW  HW  HW  OW  HW  HW  OW  HW  HW  
OW  HW  HW  OW  HW  HW  OW  HW  HW  OW  HW  HW  OW  HW  HW  OW  HW  HW  OW  HW  
HW  OW  HW  HW  OW  HW  HW  OW  HW  HW  OW  HW  HW  OW  HW  HW  OW  HW  HW  OW  
HW  HW  OW  HW  HW  OW  HW  HW  OW  HW  HW  OW  HW  HW  OW  HW  HW  OW  HW  HW  
OW  HW  HW  OW  HW  HW  OW  HW  HW  OW  HW  HW  OW  HW  HW  OW  HW  HW  OW  HW  
HW  OW  HW  HW  OW  HW  HW  OW  HW  HW  OW  HW  HW  OW  HW  HW  OW  HW  HW  OW  
HW  HW  OW  HW  HW  OW  HW  HW  OW  HW  HW  OW  HW  HW  OW  HW  HW  OW  HW  HW  
OW  HW  HW  OW  HW  HW  OW  HW  HW  OW  HW  HW  OW  HW  HW  OW  HW  HW  OW  HW  
HW  OW  HW  HW  OW  HW  HW  OW  HW  HW  OW  HW  HW  OW  HW  HW  OW  HW  HW  OW  
HW  HW  OW  HW  HW  OW  HW  HW  OW  HW  HW  OW  HW  HW  OW  HW  HW  OW  HW  HW  
OW  HW  HW  OW  HW  HW  OW  HW  HW  OW  HW  HW  OW  HW  HW  OW  HW  HW  OW  HW  
HW  OW  HW  HW  OW  HW  HW  OW  HW  HW  OW  HW  HW  OW  HW  HW  OW  HW  HW  OW  
HW  HW  OW  HW  HW  OW  HW  HW  OW  HW  HW  OW  HW  HW  OW  HW  HW  OW  HW  HW  
OW  HW  HW  OW  HW  HW  OW  HW  HW  OW  HW  HW  OW  HW  HW  OW  HW  HW  OW  HW  
HW  OW  HW  HW  OW  HW  HW  OW  HW  HW  OW  HW  HW  OW  HW  HW  OW  HW  HW  OW  
HW  HW  OW  HW  HW  OW  HW  HW  OW  HW  HW  OW  HW  HW  OW  HW  HW  OW  HW  HW  
OW  HW  HW  OW  HW  HW  OW  HW  HW  OW  HW  HW  OW  HW  HW  OW  HW  HW  OW  HW  
HW  OW  HW  HW  OW  HW  HW  OW  HW  HW  OW  HW  HW  OW  HW  HW  OW  HW  HW  OW  
HW  HW  OW  HW  HW  OW  HW  HW  OW  HW  HW  OW  HW  HW  OW  HW  HW  OW  HW  HW  
OW  HW  HW  OW  HW  HW  OW  HW  HW  OW  HW  HW  OW  HW  HW  OW  HW  HW  OW  HW  
HW  OW  HW  HW  OW  HW  HW  OW  HW  HW  OW  HW  HW  OW  HW  HW  OW  HW  HW  OW  
HW  HW  OW  HW  HW  OW  HW  HW  OW  HW  HW  OW  HW  HW  OW  HW  HW  OW  HW  HW  
OW  HW  HW  OW  HW  HW  OW  HW  HW  OW  HW  HW  OW  HW  HW  OW  HW  HW  OW  HW  
HW  OW  HW  HW  OW  HW  HW  OW  HW  HW  OW  HW  HW  OW  HW  HW  OW  HW  HW  OW  
HW  HW  OW  HW  HW  OW  HW  HW  OW  HW  HW  OW  HW  HW  OW  HW  HW  OW  HW  HW  
OW  HW  HW  OW  HW  HW  OW  HW  HW  OW  HW  HW  OW  HW  HW  OW  HW  HW  OW  HW  
HW  OW  HW  HW  OW  HW  HW  OW  HW  HW  OW  HW  HW  OW  HW  HW  OW  HW  HW  OW  
HW  HW  OW  HW  HW  OW  HW  HW  OW  HW  HW  OW  HW  HW  OW  HW  HW  OW  HW  HW  
OW  HW  HW  OW  HW  HW  OW  HW  HW  OW  HW  HW  OW  HW  HW  OW  HW  HW  OW  HW  
HW  OW  HW  HW  OW  HW  HW  OW  HW  HW  OW  HW  HW  OW  HW  HW  OW  HW  HW  OW  
HW  HW  OW  HW  HW  OW  HW  HW  OW  HW  HW  OW  HW  HW  OW  HW  HW  OW  HW  HW  
OW  HW  HW  OW  HW  HW  OW  HW  HW  OW  HW  HW  OW  HW  HW  OW  HW  HW  OW  HW  
HW  OW  HW  HW  OW  HW  HW  OW  HW  HW  OW  HW  HW  OW  HW  HW  OW  HW  HW  OW  
HW  HW  OW  HW  HW  OW  HW  HW  OW  HW  HW  OW  HW  HW  OW  HW  HW  OW  HW  HW  
OW  HW  HW  OW  HW  HW  OW  HW  HW  OW  HW  HW  OW  HW  HW  OW  HW  HW  OW  HW  
HW  OW  HW  HW  OW  HW  HW  OW  HW  HW  OW  HW  HW  OW  HW  HW  OW  HW  HW  OW  
HW  HW  OW  HW  HW  OW  HW  HW  OW  HW  HW  OW  HW  HW  OW  HW  HW  OW  HW  HW  
OW  HW  HW  OW  HW  HW  OW  HW  HW  OW  HW  HW  OW  HW  HW  OW  HW  HW  OW  HW  
HW  OW  HW  HW  OW  HW  HW  OW  HW  HW  OW  HW  HW  OW  HW  HW  OW  HW  HW  OW  
HW  HW  OW  HW  HW  OW  HW  HW  OW  HW  HW  OW  HW  HW  OW  HW  HW  OW  HW  HW  
OW  HW  HW  OW  HW  HW  OW  HW  HW  OW  HW  HW  OW  HW  HW  OW  HW  HW  OW  HW  
HW  OW  HW  HW  OW  HW  HW  OW  HW  HW  OW  HW  HW  OW  HW  HW  OW  HW  HW  OW  
HW  HW  OW  HW  HW  OW  HW  HW  OW  HW  HW  OW  HW  HW  OW  HW  HW  OW  HW  HW  
OW  HW  HW  OW  HW  HW  OW  HW  HW  OW  HW  HW  OW  HW  HW  OW  HW  HW  OW  HW  
HW  OW  HW  HW  OW  HW  HW  OW  HW  HW  OW  HW  HW  OW  HW  HW  OW  HW  HW  OW  
HW  HW  OW  HW  HW  OW  HW  HW  OW  HW  HW  OW  HW  HW  OW  HW  HW  OW  HW  HW  
OW  HW  HW  OW  HW  HW  OW  HW  HW  OW  HW  HW  
%FLAG TREE_CHAIN_CLASSIFICATION                                                 
%FORMAT(20a4)                                                                   
BLA BLA BLA BLA BLA BLA BLA BLA BLA BLA BLA BLA BLA BLA BLA BLA BLA BLA BLA BLA 
BLA BLA BLA BLA BLA BLA BLA BLA BLA BLA BLA BLA BLA BLA BLA BLA BLA BLA BLA BLA 
BLA BLA BLA BLA BLA BLA BLA BLA BLA BLA BLA BLA BLA BLA BLA BLA BLA BLA BLA BLA 
BLA BLA BLA BLA BLA BLA BLA BLA BLA BLA BLA BLA BLA BLA BLA BLA BLA BLA BLA BLA 
BLA BLA BLA BLA BLA BLA BLA BLA BLA BLA BLA BLA BLA BLA BLA BLA BLA BLA BLA BLA 
BLA BLA BLA BLA BLA BLA BLA BLA BLA BLA BLA BLA BLA BLA BLA BLA BLA BLA BLA BLA 
BLA BLA BLA BLA BLA BLA BLA BLA BLA BLA BLA BLA BLA BLA BLA BLA BLA BLA BLA BLA 
BLA BLA BLA BLA BLA BLA BLA BLA BLA BLA BLA BLA BLA BLA BLA BLA BLA BLA BLA BLA 
BLA BLA BLA BLA BLA BLA BLA BLA BLA BLA BLA BLA BLA BLA BLA BLA BLA BLA BLA BLA 
BLA BLA BLA BLA BLA BLA BLA BLA BLA BLA BLA BLA BLA BLA BLA BLA BLA BLA BLA BLA 
BLA BLA BLA BLA BLA BLA BLA BLA BLA BLA BLA BLA BLA BLA BLA BLA BLA BLA BLA BLA 
BLA BLA BLA BLA BLA BLA BLA BLA BLA BLA BLA BLA BLA BLA BLA BLA BLA BLA BLA BLA 
BLA BLA BLA BLA BLA BLA BLA BLA BLA BLA BLA BLA BLA BLA BLA BLA BLA BLA BLA BLA 
BLA BLA BLA BLA BLA BLA BLA BLA BLA BLA BLA BLA BLA BLA BLA BLA BLA BLA BLA BLA 
BLA BLA BLA BLA BLA BLA BLA BLA BLA BLA BLA BLA BLA BLA BLA BLA BLA BLA BLA BLA 
BLA BLA BLA BLA BLA BLA BLA BLA BLA BLA BLA BLA BLA BLA BLA BLA BLA BLA BLA BLA 
BLA BLA BLA BLA BLA BLA BLA BLA BLA BLA BLA BLA BLA BLA BLA BLA BLA BLA BLA BLA 
BLA BLA BLA BLA BLA BLA BLA BLA BLA BLA BLA BLA BLA BLA BLA BLA BLA BLA BLA BLA 
BLA BLA BLA BLA BLA BLA BLA BLA BLA BLA BLA BLA BLA BLA BLA BLA BLA BLA BLA BLA 
BLA BLA BLA BLA BLA BLA BLA BLA BLA BLA BLA BLA BLA BLA BLA BLA BLA BLA BLA BLA 
BLA BLA BLA BLA BLA BLA BLA BLA BLA BLA BLA BLA BLA BLA BLA BLA BLA BLA BLA BLA 
BLA BLA BLA BLA BLA BLA BLA BLA BLA BLA BLA BLA BLA BLA BLA BLA BLA BLA BLA BLA 
BLA BLA BLA BLA BLA BLA BLA BLA BLA BLA BLA BLA BLA BLA BLA BLA BLA BLA BLA BLA 
BLA BLA BLA BLA BLA BLA BLA BLA BLA BLA BLA BLA BLA BLA BLA BLA BLA BLA BLA BLA 
BLA BLA BLA BLA BLA BLA BLA BLA BLA BLA BLA BLA BLA BLA BLA BLA BLA BLA BLA BLA 
BLA BLA BLA BLA BLA BLA BLA BLA BLA BLA BLA BLA BLA BLA BLA BLA BLA BLA BLA BLA 
BLA BLA BLA BLA BLA BLA BLA BLA BLA BLA BLA BLA BLA BLA BLA BLA BLA BLA BLA BLA 
BLA BLA BLA BLA BLA BLA BLA BLA BLA BLA BLA BLA BLA BLA BLA BLA BLA BLA BLA BLA 
BLA BLA BLA BLA BLA BLA BLA BLA BLA BLA BLA BLA BLA BLA BLA BLA BLA BLA BLA BLA 
BLA BLA BLA BLA BLA BLA BLA BLA BLA BLA BLA BLA BLA BLA BLA BLA BLA BLA BLA BLA 
BLA BLA BLA BLA BLA BLA BLA BLA BLA BLA BLA BLA BLA BLA BLA BLA BLA BLA BLA BLA 
BLA BLA BLA BLA BLA BLA BLA BLA BLA BLA BLA BLA BLA BLA BLA BLA BLA BLA BLA BLA 
BLA BLA BLA BLA BLA BLA BLA BLA BLA BLA BLA BLA BLA BLA BLA BLA BLA BLA BLA BLA 
BLA BLA BLA BLA BLA BLA BLA BLA BLA BLA BLA BLA BLA BLA BLA BLA BLA BLA BLA BLA 
BLA BLA BLA BLA BLA BLA BLA BLA BLA BLA BLA BLA BLA BLA BLA BLA BLA BLA BLA BLA 
BLA BLA BLA BLA BLA BLA BLA BLA BLA BLA BLA BLA BLA BLA BLA BLA BLA BLA BLA BLA 
BLA BLA BLA BLA BLA BLA BLA BLA BLA BLA BLA BLA BLA BLA BLA BLA BLA BLA BLA BLA 
BLA BLA BLA BLA BLA BLA BLA BLA BLA BLA BLA BLA BLA BLA BLA BLA BLA BLA BLA BLA 
BLA BLA BLA BLA BLA BLA BLA BLA BLA BLA BLA BLA BLA BLA BLA BLA BLA BLA BLA BLA 
BLA BLA BLA BLA BLA BLA BLA BLA BLA BLA BLA BLA BLA BLA BLA BLA BLA BLA BLA BLA 
BLA BLA BLA BLA BLA BLA BLA BLA BLA BLA BLA BLA BLA BLA BLA BLA BLA BLA BLA BLA 
BLA BLA BLA BLA BLA BLA BLA BLA BLA BLA BLA BLA BLA BLA BLA BLA BLA BLA BLA BLA 
BLA BLA BLA BLA BLA BLA BLA BLA BLA BLA BLA BLA BLA BLA BLA BLA BLA BLA BLA BLA 
BLA BLA BLA BLA BLA BLA BLA BLA BLA BLA BLA BLA BLA BLA BLA BLA BLA BLA BLA BLA 
BLA BLA BLA BLA BLA BLA BLA BLA BLA BLA BLA BLA BLA BLA BLA BLA BLA BLA BLA BLA 
BLA BLA BLA BLA BLA BLA BLA BLA BLA BLA BLA BLA BLA BLA BLA BLA BLA BLA BLA BLA 
BLA BLA BLA BLA BLA BLA BLA BLA BLA BLA BLA BLA BLA BLA BLA BLA BLA BLA BLA BLA 
BLA BLA BLA BLA BLA BLA BLA BLA BLA BLA BLA BLA BLA BLA BLA BLA BLA BLA BLA BLA 
BLA BLA BLA BLA BLA BLA BLA BLA BLA BLA BLA BLA BLA BLA BLA BLA BLA BLA BLA BLA 
BLA BLA BLA BLA BLA BLA BLA BLA BLA BLA BLA BLA BLA BLA BLA BLA BLA BLA BLA BLA 
BLA BLA BLA BLA BLA BLA BLA BLA BLA BLA BLA BLA BLA BLA BLA BLA BLA BLA BLA BLA 
BLA BLA BLA BLA BLA BLA BLA BLA BLA BLA BLA BLA BLA BLA BLA BLA BLA BLA BLA BLA 
BLA BLA BLA BLA BLA BLA BLA BLA BLA BLA BLA BLA BLA BLA BLA BLA BLA BLA BLA BLA 
BLA BLA BLA BLA BLA BLA BLA BLA BLA BLA BLA BLA BLA BLA BLA BLA BLA BLA BLA BLA 
BLA BLA BLA BLA BLA BLA BLA BLA BLA BLA BLA BLA BLA BLA BLA BLA BLA BLA BLA BLA 
BLA BLA BLA BLA BLA BLA BLA BLA BLA BLA BLA BLA BLA BLA BLA BLA BLA BLA BLA BLA 
BLA BLA BLA BLA BLA BLA BLA BLA BLA BLA BLA BLA BLA BLA BLA BLA BLA BLA BLA BLA 
BLA BLA BLA BLA BLA BLA BLA BLA BLA BLA BLA BLA BLA BLA BLA BLA BLA BLA BLA BLA 
BLA BLA BLA BLA BLA BLA BLA BLA BLA BLA BLA BLA BLA BLA BLA BLA BLA BLA BLA BLA 
BLA BLA BLA BLA BLA BLA BLA BLA BLA BLA BLA BLA BLA BLA BLA BLA BLA BLA BLA BLA 
BLA BLA BLA BLA BLA BLA BLA BLA BLA BLA BLA BLA BLA BLA BLA BLA BLA BLA BLA BLA 
BLA BLA BLA BLA BLA BLA BLA BLA BLA BLA BLA BLA BLA BLA BLA BLA BLA BLA BLA BLA 
BLA BLA BLA BLA BLA BLA BLA BLA BLA BLA BLA BLA BLA BLA BLA BLA BLA BLA BLA BLA 
BLA BLA BLA BLA BLA BLA BLA BLA BLA BLA BLA BLA BLA BLA BLA BLA BLA BLA BLA BLA 
BLA BLA BLA BLA BLA BLA BLA BLA BLA BLA BLA BLA BLA BLA BLA BLA BLA BLA BLA BLA 
BLA BLA BLA BLA BLA BLA BLA BLA BLA BLA BLA BLA BLA BLA BLA BLA BLA BLA BLA BLA 
BLA BLA BLA BLA BLA BLA BLA BLA BLA BLA BLA BLA BLA BLA BLA BLA BLA BLA BLA BLA 
BLA BLA BLA BLA BLA BLA BLA BLA BLA BLA BLA BLA BLA BLA BLA BLA BLA BLA BLA BLA 
BLA BLA BLA BLA BLA BLA BLA BLA BLA BLA BLA BLA BLA BLA BLA BLA BLA BLA BLA BLA 
BLA BLA BLA BLA BLA BLA BLA BLA BLA BLA BLA BLA BLA BLA BLA BLA BLA BLA BLA BLA 
BLA BLA BLA BLA BLA BLA BLA BLA BLA BLA BLA BLA BLA BLA BLA BLA BLA BLA BLA BLA 
BLA BLA BLA BLA BLA BLA BLA BLA BLA BLA BLA BLA BLA BLA BLA BLA BLA BLA BLA BLA 
BLA BLA BLA BLA BLA BLA BLA BLA BLA BLA BLA BLA BLA BLA BLA BLA BLA BLA BLA BLA 
BLA BLA BLA BLA BLA BLA BLA BLA BLA BLA BLA BLA BLA BLA BLA BLA BLA BLA BLA BLA 
BLA BLA BLA BLA BLA BLA BLA BLA BLA BLA BLA BLA BLA BLA BLA BLA BLA BLA BLA BLA 
BLA BLA BLA BLA BLA BLA BLA BLA BLA BLA BLA BLA BLA BLA BLA BLA BLA BLA BLA BLA 
BLA BLA BLA BLA BLA BLA BLA BLA BLA BLA BLA BLA BLA BLA BLA BLA BLA BLA BLA BLA 
BLA BLA BLA BLA BLA BLA BLA BLA BLA BLA BLA BLA BLA BLA BLA BLA BLA BLA BLA BLA 
BLA BLA BLA BLA BLA BLA BLA BLA BLA BLA BLA BLA BLA BLA BLA BLA BLA BLA BLA BLA 
BLA BLA BLA BLA BLA BLA BLA BLA BLA BLA BLA BLA BLA BLA BLA BLA BLA BLA BLA BLA 
BLA BLA BLA BLA BLA BLA BLA BLA BLA BLA BLA BLA BLA BLA BLA BLA BLA BLA BLA BLA 
BLA BLA BLA BLA BLA BLA BLA BLA BLA BLA BLA BLA BLA BLA BLA BLA BLA BLA BLA BLA 
BLA BLA BLA BLA BLA BLA BLA BLA BLA BLA BLA BLA BLA BLA BLA BLA BLA BLA BLA BLA 
BLA BLA BLA BLA BLA BLA BLA BLA BLA BLA BLA BLA BLA BLA BLA BLA BLA BLA BLA BLA 
BLA BLA BLA BLA BLA BLA BLA BLA BLA BLA BLA BLA BLA BLA BLA BLA BLA BLA BLA BLA 
BLA BLA BLA BLA BLA BLA BLA BLA BLA BLA BLA BLA BLA BLA BLA BLA BLA BLA BLA BLA 
BLA BLA BLA BLA BLA BLA BLA BLA BLA BLA BLA BLA BLA BLA BLA BLA BLA BLA BLA BLA 
BLA BLA BLA BLA BLA BLA BLA BLA BLA BLA BLA BLA BLA BLA BLA BLA BLA BLA BLA BLA 
BLA BLA BLA BLA BLA BLA BLA BLA BLA BLA BLA BLA BLA BLA BLA BLA BLA BLA BLA BLA 
BLA BLA BLA BLA BLA BLA BLA BLA BLA BLA BLA BLA BLA BLA BLA BLA BLA BLA BLA BLA 
BLA BLA BLA BLA BLA BLA BLA BLA BLA BLA BLA BLA BLA BLA BLA BLA BLA BLA BLA BLA 
BLA BLA BLA BLA BLA BLA BLA BLA BLA BLA BLA BLA BLA BLA BLA BLA BLA BLA BLA BLA 
BLA BLA BLA BLA BLA BLA BLA BLA BLA BLA BLA BLA BLA BLA BLA BLA BLA BLA BLA BLA 
BLA BLA BLA BLA BLA BLA BLA BLA BLA BLA BLA BLA BLA BLA BLA BLA BLA BLA BLA BLA 
BLA BLA BLA BLA BLA BLA BLA BLA BLA BLA BLA BLA BLA BLA BLA BLA BLA BLA BLA BLA 
BLA BLA BLA BLA BLA BLA BLA BLA BLA BLA BLA BLA BLA BLA BLA BLA BLA BLA BLA BLA 
BLA BLA BLA BLA BLA BLA BLA BLA BLA BLA BLA BLA BLA BLA BLA BLA BLA BLA BLA BLA 
BLA BLA BLA BLA BLA BLA BLA BLA BLA BLA BLA BLA BLA BLA BLA BLA BLA BLA BLA BLA 
BLA BLA BLA BLA BLA BLA BLA BLA BLA BLA BLA BLA BLA BLA BLA BLA BLA BLA BLA BLA 
BLA BLA BLA BLA BLA BLA BLA BLA BLA BLA BLA BLA BLA BLA BLA BLA BLA BLA BLA BLA 
BLA BLA BLA BLA BLA BLA BLA BLA BLA BLA BLA BLA BLA BLA BLA BLA BLA BLA BLA BLA 
BLA BLA BLA BLA BLA BLA BLA BLA BLA BLA BLA BLA BLA BLA BLA BLA BLA BLA BLA BLA 
BLA BLA BLA BLA BLA BLA BLA BLA BLA BLA BLA BLA BLA BLA BLA BLA BLA BLA BLA BLA 
BLA BLA BLA BLA BLA BLA BLA BLA BLA BLA BLA BLA BLA BLA BLA BLA BLA BLA BLA BLA 
BLA BLA BLA BLA BLA BLA BLA BLA BLA BLA BLA BLA BLA BLA BLA BLA BLA BLA BLA BLA 
BLA BLA BLA BLA BLA BLA BLA BLA BLA BLA BLA BLA BLA BLA BLA BLA BLA BLA BLA BLA 
BLA BLA BLA BLA BLA BLA BLA BLA BLA BLA BLA BLA BLA BLA BLA BLA BLA BLA BLA BLA 
BLA BLA BLA BLA BLA BLA BLA BLA BLA BLA BLA BLA BLA BLA BLA BLA BLA BLA BLA BLA 
BLA BLA BLA BLA BLA BLA BLA BLA BLA BLA BLA BLA BLA BLA BLA BLA BLA BLA BLA BLA 
BLA BLA BLA BLA BLA BLA BLA BLA BLA BLA BLA BLA BLA BLA BLA BLA BLA BLA BLA BLA 
BLA BLA BLA BLA BLA BLA BLA BLA BLA BLA BLA BLA BLA BLA BLA BLA BLA BLA BLA BLA 
BLA BLA BLA BLA BLA BLA BLA BLA BLA BLA BLA BLA BLA BLA BLA BLA BLA BLA BLA BLA 
BLA BLA BLA BLA BLA BLA BLA BLA BLA BLA BLA BLA BLA BLA BLA BLA BLA BLA BLA BLA 
BLA BLA BLA BLA BLA BLA BLA BLA BLA BLA BLA BLA BLA BLA BLA BLA BLA BLA BLA BLA 
BLA BLA BLA BLA BLA BLA BLA BLA BLA BLA BLA BLA BLA BLA BLA BLA BLA BLA BLA BLA 
BLA BLA BLA BLA BLA BLA BLA BLA BLA BLA BLA BLA BLA BLA BLA BLA BLA BLA BLA BLA 
BLA BLA BLA BLA BLA BLA BLA BLA BLA BLA BLA BLA BLA BLA BLA BLA BLA BLA BLA BLA 
BLA BLA BLA BLA BLA BLA BLA BLA BLA BLA BLA BLA BLA BLA BLA BLA BLA BLA BLA BLA 
BLA BLA BLA BLA BLA BLA BLA BLA BLA BLA BLA BLA BLA BLA BLA BLA BLA BLA BLA BLA 
BLA BLA BLA BLA BLA BLA BLA BLA BLA BLA BLA BLA BLA BLA BLA BLA BLA BLA BLA BLA 
BLA BLA BLA BLA BLA BLA BLA BLA BLA BLA BLA BLA BLA BLA BLA BLA BLA BLA BLA BLA 
BLA BLA BLA BLA BLA BLA BLA BLA BLA BLA BLA BLA BLA BLA BLA BLA BLA BLA BLA BLA 
BLA BLA BLA BLA BLA BLA BLA BLA BLA BLA BLA BLA BLA BLA BLA BLA BLA BLA BLA BLA 
BLA BLA BLA BLA BLA BLA BLA BLA BLA BLA BLA BLA BLA BLA BLA BLA BLA BLA BLA BLA 
BLA BLA BLA BLA BLA BLA BLA BLA BLA BLA BLA BLA BLA BLA BLA BLA BLA BLA BLA BLA 
BLA BLA BLA BLA BLA BLA BLA BLA BLA BLA BLA BLA BLA BLA BLA BLA BLA BLA BLA BLA 
BLA BLA BLA BLA BLA BLA BLA BLA BLA BLA BLA BLA BLA BLA BLA BLA BLA BLA BLA BLA 
BLA BLA BLA BLA BLA BLA BLA BLA BLA BLA BLA BLA BLA BLA BLA BLA BLA BLA BLA BLA 
BLA BLA BLA BLA BLA BLA BLA BLA BLA BLA BLA BLA BLA BLA BLA BLA BLA BLA BLA BLA 
BLA BLA BLA BLA BLA BLA BLA BLA BLA BLA BLA BLA BLA BLA BLA BLA BLA BLA BLA BLA 
BLA BLA BLA BLA BLA BLA BLA BLA BLA BLA BLA BLA BLA BLA BLA BLA BLA BLA BLA BLA 
BLA BLA BLA BLA BLA BLA BLA BLA BLA BLA BLA BLA BLA BLA BLA BLA BLA BLA BLA BLA 
BLA BLA BLA BLA BLA BLA BLA BLA BLA BLA BLA BLA BLA BLA BLA BLA BLA BLA BLA BLA 
BLA BLA BLA BLA BLA BLA BLA BLA BLA BLA BLA BLA BLA BLA BLA BLA BLA BLA BLA BLA 
BLA BLA BLA BLA BLA BLA BLA BLA BLA BLA BLA BLA BLA BLA BLA BLA BLA BLA BLA BLA 
BLA BLA BLA BLA BLA BLA BLA BLA BLA BLA BLA BLA BLA BLA BLA BLA BLA BLA BLA BLA 
BLA BLA BLA BLA BLA BLA BLA BLA BLA BLA BLA BLA BLA BLA BLA BLA BLA BLA BLA BLA 
BLA BLA BLA BLA BLA BLA BLA BLA BLA BLA BLA BLA BLA BLA BLA BLA BLA BLA BLA BLA 
BLA BLA BLA BLA BLA BLA BLA BLA BLA BLA BLA BLA BLA BLA BLA BLA BLA BLA BLA BLA 
BLA BLA BLA BLA BLA BLA BLA BLA BLA BLA BLA BLA BLA BLA BLA BLA BLA BLA BLA BLA 
BLA BLA BLA BLA BLA BLA BLA BLA BLA BLA BLA BLA BLA BLA BLA BLA BLA BLA BLA BLA 
BLA BLA BLA BLA BLA BLA BLA BLA BLA BLA BLA BLA BLA BLA BLA BLA BLA BLA BLA BLA 
BLA BLA BLA BLA BLA BLA BLA BLA BLA BLA BLA BLA BLA BLA BLA BLA BLA BLA BLA BLA 
BLA BLA BLA BLA BLA BLA BLA BLA BLA BLA BLA BLA BLA BLA BLA BLA BLA BLA BLA BLA 
BLA BLA BLA BLA BLA BLA BLA BLA BLA BLA BLA BLA BLA BLA BLA BLA BLA BLA BLA BLA 
BLA BLA BLA BLA BLA BLA BLA BLA BLA BLA BLA BLA BLA BLA BLA BLA BLA BLA BLA BLA 
BLA BLA BLA BLA BLA BLA BLA BLA BLA BLA BLA BLA BLA BLA BLA BLA BLA BLA BLA BLA 
BLA BLA BLA BLA BLA BLA BLA BLA BLA BLA BLA BLA BLA BLA BLA BLA BLA BLA BLA BLA 
BLA BLA BLA BLA BLA BLA BLA BLA BLA BLA BLA BLA BLA BLA BLA BLA BLA BLA BLA BLA 
BLA BLA BLA BLA BLA BLA BLA BLA BLA BLA BLA BLA BLA BLA BLA BLA BLA BLA BLA BLA 
BLA BLA BLA BLA BLA BLA BLA BLA BLA BLA BLA BLA BLA BLA BLA BLA BLA BLA BLA BLA 
BLA BLA BLA BLA BLA BLA BLA BLA BLA BLA BLA BLA BLA BLA BLA BLA BLA BLA BLA BLA 
BLA BLA BLA BLA BLA BLA BLA BLA BLA BLA BLA BLA BLA BLA BLA BLA BLA BLA BLA BLA 
BLA BLA BLA BLA BLA BLA BLA BLA BLA BLA BLA BLA BLA BLA BLA BLA BLA BLA BLA BLA 
BLA BLA BLA BLA BLA BLA BLA BLA BLA BLA BLA BLA BLA BLA BLA BLA BLA BLA BLA BLA 
BLA BLA BLA BLA BLA BLA BLA BLA BLA BLA BLA BLA BLA BLA BLA BLA BLA BLA BLA BLA 
BLA BLA BLA BLA BLA BLA BLA BLA BLA BLA BLA BLA BLA BLA BLA BLA BLA BLA BLA BLA 
BLA BLA BLA BLA BLA BLA BLA BLA BLA BLA BLA BLA BLA BLA BLA BLA BLA BLA BLA BLA 
BLA BLA BLA BLA BLA BLA BLA BLA BLA BLA BLA BLA BLA BLA BLA BLA BLA BLA BLA BLA 
BLA BLA BLA BLA BLA BLA BLA BLA BLA BLA BLA BLA BLA BLA BLA BLA BLA BLA BLA BLA 
BLA BLA BLA BLA BLA BLA BLA BLA BLA BLA BLA BLA BLA BLA BLA BLA BLA BLA BLA BLA 
BLA BLA BLA BLA BLA BLA BLA BLA BLA BLA BLA BLA BLA BLA BLA BLA BLA BLA BLA BLA 
BLA BLA BLA BLA BLA BLA BLA BLA BLA BLA BLA BLA BLA BLA BLA BLA BLA BLA BLA BLA 
BLA BLA BLA BLA BLA BLA BLA BLA BLA BLA BLA BLA BLA BLA BLA BLA BLA BLA BLA BLA 
BLA BLA BLA BLA BLA BLA BLA BLA BLA BLA BLA BLA BLA BLA BLA BLA BLA BLA BLA BLA 
BLA BLA BLA BLA BLA BLA BLA BLA BLA BLA BLA BLA BLA BLA BLA BLA BLA BLA BLA BLA 
BLA BLA BLA BLA BLA BLA BLA BLA BLA BLA BLA BLA BLA BLA BLA BLA BLA BLA BLA BLA 
BLA BLA BLA BLA BLA BLA BLA BLA BLA BLA BLA BLA BLA BLA BLA BLA BLA BLA BLA BLA 
BLA BLA BLA BLA BLA BLA BLA BLA BLA BLA BLA BLA BLA BLA BLA BLA BLA BLA BLA BLA 
BLA BLA BLA BLA BLA BLA BLA BLA BLA BLA BLA BLA BLA BLA BLA BLA BLA BLA BLA BLA 
BLA BLA BLA BLA BLA BLA BLA BLA BLA BLA BLA BLA BLA BLA BLA BLA BLA BLA BLA BLA 
BLA BLA BLA BLA BLA BLA BLA BLA BLA BLA BLA BLA BLA BLA BLA BLA BLA BLA BLA BLA 
BLA BLA BLA BLA BLA BLA BLA BLA BLA BLA BLA BLA BLA BLA BLA BLA BLA BLA BLA BLA 
BLA BLA BLA BLA BLA BLA BLA BLA BLA BLA BLA BLA 
%FLAG JOIN_ARRAY                                                                
%FORMAT(10I8)                                                                   
       0       0       0       0       0       0       0       0       0       0
       0       0       0       0       0       0       0       0       0       0
       0       0       0       0       0       0       0       0       0       0
       0       0       0       0       0       0       0       0       0       0
       0       0       0       0       0       0       0       0       0       0
       0       0       0       0       0       0       0       0       0       0
       0       0       0       0       0       0       0       0       0       0
       0       0       0       0       0       0       0       0       0       0
       0       0       0       0       0       0       0       0       0       0
       0       0       0       0       0       0       0       0       0       0
       0       0       0       0       0       0       0       0       0       0
       0       0       0       0       0       0       0       0       0       0
       0       0       0       0       0       0       0       0       0       0
       0       0       0       0       0       0       0       0       0       0
       0       0       0       0       0       0       0       0       0       0
       0       0       0       0       0       0       0       0       0       0
       0       0       0       0       0       0       0       0       0       0
       0       0       0       0       0       0       0       0       0       0
       0       0       0       0       0       0       0       0       0       0
       0       0       0       0       0       0       0       0       0       0
       0       0       0       0       0       0       0       0       0       0
       0       0       0       0       0       0       0       0       0       0
       0       0       0       0       0       0       0       0       0       0
       0       0       0       0       0       0       0       0       0       0
       0       0       0       0       0       0       0       0       0       0
       0       0       0       0       0       0       0       0       0       0
       0       0       0       0       0       0       0       0       0       0
       0       0       0       0       0       0       0       0       0       0
       0       0       0       0       0       0       0       0       0       0
       0       0       0       0       0       0       0       0       0       0
       0       0       0       0       0       0       0       0       0       0
       0       0       0       0       0       0       0       0       0       0
       0       0       0       0       0       0       0       0       0       0
       0       0       0       0       0       0       0       0       0       0
       0       0       0       0       0       0       0       0       0       0
       0       0       0       0       0       0       0       0       0       0
       0       0       0       0       0       0       0       0       0       0
       0       0       0       0       0       0       0       0       0       0
       0       0       0       0       0       0       0       0       0       0
       0       0       0       0       0       0       0       0       0       0
       0       0       0       0       0       0       0       0       0       0
       0       0       0       0       0       0       0       0       0       0
       0       0       0       0       0       0       0       0       0       0
       0       0       0       0       0       0       0       0       0       0
       0       0       0       0       0       0       0       0       0       0
       0       0       0       0       0       0       0       0       0       0
       0       0       0       0       0       0       0       0       0       0
       0       0       0       0       0       0       0       0       0       0
       0       0       0       0       0       0       0       0       0       0
       0       0       0       0       0       0       0       0       0       0
       0       0       0       0       0       0       0       0       0       0
       0       0       0       0       0       0       0       0       0       0
       0       0       0       0       0       0       0       0       0       0
       0       0       0       0       0       0       0       0       0       0
       0       0       0       0       0       0       0       0       0       0
       0       0       0       0       0       0       0       0       0       0
       0       0       0       0       0       0       0       0       0       0
       0       0       0       0       0       0       0       0       0       0
       0       0       0       0       0       0       0       0       0       0
       0       0       0       0       0       0       0       0       0       0
       0       0       0       0       0       0       0       0       0       0
       0       0       0       0       0       0       0       0       0       0
       0       0       0       0       0       0       0       0       0       0
       0       0       0       0       0       0       0       0       0       0
       0       0       0       0       0       0       0       0       0       0
       0       0       0       0       0       0       0       0       0       0
       0       0       0       0       0       0       0       0       0       0
       0       0       0       0       0       0       0       0       0       0
       0       0       0       0       0       0       0       0       0       0
       0       0       0       0       0       0       0       0       0       0
       0       0       0       0       0       0       0       0       0       0
       0       0       0       0       0       0       0       0       0       0
       0       0       0       0       0       0       0       0       0       0
       0       0       0       0       0       0       0       0       0       0
       0       0       0       0       0       0       0       0       0       0
       0       0       0       0       0       0       0       0       0       0
       0       0       0       0       0       0       0       0       0       0
       0       0       0       0       0       0       0       0       0       0
       0       0       0       0       0       0       0       0       0       0
       0       0       0       0       0       0       0       0       0       0
       0       0       0       0       0       0       0       0       0       0
       0       0       0       0       0       0       0       0       0       0
       0       0       0       0       0       0       0       0       0       0
       0       0       0       0       0       0       0       0       0       0
       0       0       0       0       0       0       0       0       0       0
       0       0       0       0       0       0       0       0       0       0
       0       0       0       0       0       0       0       0       0       0
       0       0       0       0       0       0       0       0       0       0
       0       0       0       0       0       0       0       0       0       0
       0       0       0       0       0       0       0       0       0       0
       0       0       0       0       0       0       0       0       0       0
       0       0       0       0       0       0       0       0       0       0
       0       0       0       0       0       0       0       0       0       0
       0       0       0       0       0       0       0       0       0       0
       0       0       0       0       0       0       0       0       0       0
       0       0       0       0       0       0       0       0       0       0
       0       0       0       0       0       0       0       0       0       0
       0       0       0       0       0       0       0       0       0       0
       0       0       0       0       0       0       0       0       0       0
       0       0       0       0       0       0       0       0       0       0
       0       0       0       0       0       0       0       0       0       0
       0       0       0       0       0       0       0       0       0       0
       0       0       0       0       0       0       0       0       0       0
       0       0       0       0       0       0       0       0       0       0
       0       0       0       0       0       0       0       0       0       0
       0       0       0       0       0       0       0       0       0       0
       0       0       0       0       0       0       0       0       0       0
       0       0       0       0       0       0       0       0       0       0
       0       0       0       0       0       0       0       0       0       0
       0       0       0       0       0       0       0       0       0       0
       0       0       0       0       0       0       0       0       0       0
       0       0       0       0       0       0       0       0       0       0
       0       0       0       0       0       0       0       0       0       0
       0       0       0       0       0       0       0       0       0       0
       0       0       0       0       0       0       0       0       0       0
       0       0       0       0       0       0       0       0       0       0
       0       0       0       0       0       0       0       0       0       0
       0       0       0       0       0       0       0       0       0       0
       0       0       0       0       0       0       0       0       0       0
       0       0       0       0       0       0       0       0       0       0
       0       0       0       0       0       0       0       0       0       0
       0       0       0       0       0       0       0       0       0       0
       0       0       0       0       0       0       0       0       0       0
       0       0       0       0       0       0       0       0       0       0
       0       0       0       0       0       0       0       0       0       0
       0       0       0       0       0       0       0       0       0       0
       0       0       0       0       0       0       0       0       0       0
       0       0       0       0       0       0       0       0       0       0
       0       0       0       0       0       0       0       0       0       0
       0       0       0       0       0       0       0       0       0       0
       0       0       0       0       0       0       0       0       0       0
       0       0       0       0       0       0       0       0       0       0
       0       0       0       0       0       0       0       0       0       0
       0       0       0       0       0       0       0       0       0       0
       0       0       0       0       0       0       0       0       0       0
       0       0       0       0       0       0       0       0       0       0
       0       0       0       0       0       0       0       0       0       0
       0       0       0       0       0       0       0       0       0       0
       0       0       0       0       0       0       0       0       0       0
       0       0       0       0       0       0       0       0       0       0
       0       0       0       0       0       0       0       0       0       0
       0       0       0       0       0       0       0       0       0       0
       0       0       0       0       0       0       0       0       0       0
       0       0       0       0       0       0       0       0       0       0
       0       0       0       0       0       0       0       0       0       0
       0       0       0       0       0       0       0       0       0       0
       0       0       0       0       0       0       0       0       0       0
       0       0       0       0       0       0       0       0       0       0
       0       0       0       0       0       0       0       0       0       0
       0       0       0       0       0       0       0       0       0       0
       0       0       0       0       0       0       0       0       0       0
       0       0       0       0       0       0       0       0       0       0
       0       0       0       0       0       0       0       0       0       0
       0       0       0       0       0       0       0       0       0       0
       0       0       0       0       0       0       0       0       0       0
       0       0       0       0       0       0       0       0       0       0
       0       0       0       0       0       0       0       0       0       0
       0       0       0       0       0       0       0       0       0       0
       0       0       0       0       0       0       0       0       0       0
       0       0       0       0       0       0       0       0       0       0
       0       0       0       0       0       0       0       0       0       0
       0       0       0       0       0       0       0       0       0       0
       0       0       0       0       0       0       0       0       0       0
       0       0       0       0       0       0       0       0       0       0
       0       0       0       0       0       0       0       0       0       0
       0       0       0       0       0       0       0       0       0       0
       0       0       0       0       0       0       0       0       0       0
       0       0       0       0       0       0       0       0       0       0
       0       0       0       0       0       0       0       0       0       0
       0       0       0       0       0       0       0       0       0       0
       0       0       0       0       0       0       0       0       0       0
       0       0       0       0       0       0       0       0       0       0
       0       0       0       0       0       0       0       0       0       0
       0       0       0       0       0       0       0       0       0       0
       0       0       0       0       0       0       0       0       0       0
       0       0       0       0       0       0       0       0       0       0
       0       0       0       0       0       0       0       0       0       0
       0       0       0       0       0       0       0       0       0       0
       0       0       0       0       0       0       0       0       0       0
       0       0       0       0       0       0       0       0       0       0
       0       0       0       0       0       0       0       0       0       0
       0       0       0       0       0       0       0       0       0       0
       0       0       0       0       0       0       0       0       0       0
       0       0       0       0       0       0       0       0       0       0
       0       0       0       0       0       0       0       0       0       0
       0       0       0       0       0       0       0       0       0       0
       0       0       0       0       0       0       0       0       0       0
       0       0       0       0       0       0       0       0       0       0
       0       0       0       0       0       0       0       0       0       0
       0       0       0       0       0       0       0       0       0       0
       0       0       0       0       0       0       0       0       0       0
       0       0       0       0       0       0       0       0       0       0
       0       0       0       0       0       0       0       0       0       0
       0       0       0       0       0       0       0       0       0       0
       0       0       0       0       0       0       0       0       0       0
       0       0       0       0       0       0       0       0       0       0
       0       0       0       0       0       0       0       0       0       0
[truncated: 163,618 more chars]
