# Supplementary material for: Resolving Photoinduced Femtosecond Three-Dimensional Solute–Solvent Dynamics through Surface Hopping Simulations
Source: J Chem Theory Comput. 2024 May 20;20(11):4738–50. doi: 10.1021/acs.jctc.4c00169 (PMC11171268; doi:10.1021/acs.jctc.4c00169)
Supplement: Supplementary file 2 — ct4c00169_si_002.zip [file ct4c00169_si_002.zip › CMe2S/cme2s.prmtop]

%VERSION  VERSION_STAMP = V0001.000  DATE = 06/23/23  16:02:24                  
%FLAG TITLE                                                                     
%FORMAT(20a4)                                                                   
MOL                                                                             
%FLAG POINTERS                                                                  
%FORMAT(10I8)                                                                   
      10       4       6       3      12       3      12       1       0       0
      38       1       3       3       1       3       4       3       4       0
       0       0       0       0       0       0       0       0      10       0
       0
%FLAG ATOM_NAME                                                                 
%FORMAT(20a4)                                                                   
C1  C2  C3  S1  H1  H2  H3  H4  H5  H6  
%FLAG CHARGE                                                                    
%FORMAT(5E16.8)                                                                 
 -4.59632006E-11  6.30892471E-11 -4.59632006E-11 -6.54867551E-11  1.57205604E-11
  1.57205604E-11  1.57205604E-11  1.57205604E-11  1.57205604E-11  1.57205604E-11
%FLAG ATOMIC_NUMBER                                                             
%FORMAT(10I8)                                                                   
       6       6       6      16       1       1       1       1       1       1
%FLAG MASS                                                                      
%FORMAT(5E16.8)                                                                 
  1.20100000E+01  1.20100000E+01  1.20100000E+01  3.20600000E+01  1.00800000E+00
  1.00800000E+00  1.00800000E+00  1.00800000E+00  1.00800000E+00  1.00800000E+00
%FLAG ATOM_TYPE_INDEX                                                           
%FORMAT(10I8)                                                                   
       1       2       1       3       4       4       4       4       4       4
%FLAG NUMBER_EXCLUDED_ATOMS                                                     
%FORMAT(10I8)                                                                   
       9       8       7       6       2       1       1       2       1       1
%FLAG NONBONDED_PARM_INDEX                                                      
%FORMAT(10I8)                                                                   
       1       2       4       7       2       3       5       8       4       5
       6       9       7       8       9      10
%FLAG RESIDUE_LABEL                                                             
%FORMAT(20a4)                                                                   
MOL 
%FLAG RESIDUE_POINTER                                                           
%FORMAT(10I8)                                                                   
       1
%FLAG BOND_FORCE_CONSTANT                                                       
%FORMAT(5E16.8)                                                                 
  2.43200000E+02  3.75900000E+02  2.98400000E+02
%FLAG BOND_EQUIL_VALUE                                                          
%FORMAT(5E16.8)                                                                 
  1.52400000E+00  1.09700000E+00  1.67200000E+00
%FLAG ANGLE_FORCE_CONSTANT                                                      
%FORMAT(5E16.8)                                                                 
  6.40000000E+01  6.39000000E+01  4.74000000E+01  3.90000000E+01
%FLAG ANGLE_EQUIL_VALUE                                                         
%FORMAT(5E16.8)                                                                 
  2.03330945E+00  2.14937390E+00  1.89839544E+00  1.87762601E+00
%FLAG DIHEDRAL_FORCE_CONSTANT                                                   
%FORMAT(5E16.8)                                                                 
  0.00000000E+00  0.00000000E+00  1.10000000E+00
%FLAG DIHEDRAL_PERIODICITY                                                      
%FORMAT(5E16.8)                                                                 
  2.00000000E+00  2.00000000E+00  2.00000000E+00
%FLAG DIHEDRAL_PHASE                                                            
%FORMAT(5E16.8)                                                                 
  0.00000000E+00  3.14159400E+00  3.14159400E+00
%FLAG SCEE_SCALE_FACTOR                                                         
%FORMAT(5E16.8)                                                                 
  1.20000000E+00  1.20000000E+00  0.00000000E+00
%FLAG SCNB_SCALE_FACTOR                                                         
%FORMAT(5E16.8)                                                                 
  2.00000000E+00  2.00000000E+00  0.00000000E+00
%FLAG SOLTY                                                                     
%FORMAT(5E16.8)                                                                 
  0.00000000E+00  0.00000000E+00  0.00000000E+00  0.00000000E+00
%FLAG LENNARD_JONES_ACOEF                                                       
%FORMAT(5E16.8)                                                                 
  1.02073671E+06  8.43969952E+05  6.96551276E+05  2.09089895E+06  1.73376823E+06
  4.26366419E+06  1.00235148E+05  8.12662403E+04  2.11783234E+05  7.94617769E+03
%FLAG LENNARD_JONES_BCOEF                                                       
%FORMAT(5E16.8)                                                                 
  6.63431737E+02  5.90251928E+02  5.24668528E+02  1.20800124E+03  1.07629402E+03
  2.19459223E+03  1.37787728E+02  1.21392023E+02  2.54804909E+02  2.57122925E+01
%FLAG BONDS_INC_HYDROGEN                                                        
%FORMAT(10I8)                                                                   
       0      12       2       0      15       2       0      18       2       6
      21       2       6      24       2       6      27       2
%FLAG BONDS_WITHOUT_HYDROGEN                                                    
%FORMAT(10I8)                                                                   
       0       3       1       3       6       1       3       9       3
%FLAG ANGLES_INC_HYDROGEN                                                       
%FORMAT(10I8)                                                                   
       3       0      12       3       3       0      15       3       3       0
      18       3       3       6      21       3       3       6      24       3
       3       6      27       3      12       0      15       4      12       0
      18       4      15       0      18       4      21       6      24       4
      21       6      27       4      24       6      27       4
%FLAG ANGLES_WITHOUT_HYDROGEN                                                   
%FORMAT(10I8)                                                                   
       0       3       6       1       0       3       9       2       6       3
       9       2
%FLAG DIHEDRALS_INC_HYDROGEN                                                    
%FORMAT(10I8)                                                                   
       0       3       6      21       1       0       3       6      24       1
       0       3       6      27       1      12       0       3       6       1
      15       0       3       6       1      18       0       3       6       1
      12       0       3       9       2      15       0       3       9       2
      18       0       3       9       2       9       3       6      21       2
       9       3       6      24       2       9       3       6      27       2
%FLAG DIHEDRALS_WITHOUT_HYDROGEN                                                
%FORMAT(10I8)                                                                   
       0       6      -3      -9       3
%FLAG EXCLUDED_ATOMS_LIST                                                       
%FORMAT(10I8)                                                                   
       2       3       4       5       6       7       8       9      10       3
       4       5       6       7       8       9      10       4       5       6
       7       8       9      10       5       6       7       8       9      10
       6       7       7       0       9      10      10       0
%FLAG HBOND_ACOEF                                                               
%FORMAT(5E16.8)                                                                 

%FLAG HBOND_BCOEF                                                               
%FORMAT(5E16.8)                                                                 

%FLAG HBCUT                                                                     
%FORMAT(5E16.8)                                                                 

%FLAG AMBER_ATOM_TYPE                                                           
%FORMAT(20a4)                                                                   
c3  c   c3  s   hc  hc  hc  hc  hc  hc  
%FLAG TREE_CHAIN_CLASSIFICATION                                                 
%FORMAT(20a4)                                                                   
BLA BLA BLA BLA BLA BLA BLA BLA BLA BLA 
%FLAG JOIN_ARRAY                                                                
%FORMAT(10I8)                                                                   
       0       0       0       0       0       0       0       0       0       0
%FLAG IROTAT                                                                    
%FORMAT(10I8)                                                                   
       0       0       0       0       0       0       0       0       0       0
%FLAG RADIUS_SET                                                                
%FORMAT(1a80)                                                                   
modified Bondi radii (mbondi)                                                   
%FLAG RADII                                                                     
%FORMAT(5E16.8)                                                                 
  1.70000000E+00  1.70000000E+00  1.70000000E+00  1.80000000E+00  1.30000000E+00
  1.30000000E+00  1.30000000E+00  1.30000000E+00  1.30000000E+00  1.30000000E+00
%FLAG SCREEN                                                                    
%FORMAT(5E16.8)                                                                 
  7.20000000E-01  7.20000000E-01  7.20000000E-01  9.60000000E-01  8.50000000E-01
  8.50000000E-01  8.50000000E-01  8.50000000E-01  8.50000000E-01  8.50000000E-01
%FLAG IPOL                                                                      
%FORMAT(1I8)                                                                    
       0
