# Supplementary material for: Resolving Photoinduced Femtosecond Three-Dimensional Solute–Solvent Dynamics through Surface Hopping Simulations
Source: J Chem Theory Comput. 2024 May 20;20(11):4738–50. doi: 10.1021/acs.jctc.4c00169 (PMC11171268; doi:10.1021/acs.jctc.4c00169)
Supplement: Supplementary file 2 — ct4c00169_si_002.zip [file ct4c00169_si_002.zip › input_dynamics/sharc_input_S1_3ps_CMe2S]

printlevel 2

geomfile "geom"
veloc external
velocfile "veloc"

nstates 2 0 2 
actstates 2 0 2 
state 2 mch
coeff auto
rngseed 24999

ezero       0.0000000000
tmax 3000.000000
stepsize 0.500000
nsubsteps 25

surf diagonal
coupling overlap
nogradcorrect
ekincorrect parallel_vel
reflect_frustrated none
decoherence_scheme edc
decoherence_param 0.1
hopping_procedure sharc
notrack_phase
grad_all
select_directly
write_overlap
output_format netcdf
output_dat_steps 10 200 100
rattle

# LANGEVIN
thermostat langevin
rngseed_thermostat 2707
temperature 293.15
thermostat_const 0.02

# droplet force: parameters for water at 25C at 1 bar and wokness of 0.2
# restrictive_potential droplet
restrictive_potential droplet_tether
restricted_droplet_force 6.612e-06  # force in AU [Eh/Bohr^2]
restricted_droplet_radius 15.1626  # radius in angstrom
restricted_droplet_atoms all

# tethering
tethering_force 1.32e-05  # force in au
tethering_radius 4  # radius where force is zero in Angstrom
tether_at 1 2 3 4  # list of integers indices for tethering
tethering_position 0. 0. 0. 
