# Supplementary material for: Resolving Photoinduced Femtosecond Three-Dimensional Solute–Solvent Dynamics through Surface Hopping Simulations
Source: J Chem Theory Comput. 2024 May 20;20(11):4738–50. doi: 10.1021/acs.jctc.4c00169 (PMC11171268; doi:10.1021/acs.jctc.4c00169)
Supplement: Supplementary file 2 — ct4c00169_si_002.zip [file ct4c00169_si_002.zip › scripts_for_system_preparation/run_Amber_min_heat_equ_prod.sh]

#!/bin/bash

# ----------------------------------------------------------------

# funktioniert auf terbium und samarium, und weitere?
module load amber/2022


# ----------------------------------------------------------------

export PMEMD_CUDA=$AMBERHOME/bin/pmemd.cuda_SPFP
export PMEMD_CPU="mpirun -np 4 $AMBERHOME/bin/pmemd.MPI"


# ----------------------------------------------------------------

DT=0.002                      # in ps
NSTEPS_OPTI=1000
NSTEPS_HEAT=25000
NSTEPS_EQUI=50000
NSTEPS_PROD=25000000
SNAPSHOTS=10
NSTEPS_SNAPSHOTS=$(echo "$NSTEPS_PROD/$SNAPSHOTS" | bc)
NTF=2           # 1: all bonds, 2: omit X-H bonds (SHAKE)
JFASTW=0        # 4: flexible, 0: SHAKE
TEMP=300        # in K

# ----------------------------------------------------------------

TOP=/user/severin/workdir/LVC_MM_dyn/calculations/thioacetone/gaussian_antechamber_charges/system.prmtop

# ----------------------------------------------------------------

BASE=01_min

INP=$BASE.in
OUT=$BASE.out
RST=$BASE.rst
PREV=/user/severin/workdir/LVC_MM_dyn/calculations/thioacetone/gaussian_antechamber_charges/system.inpcrd

echo "minimize
 &cntrl
  imin=1, 
  maxcyc=$NSTEPS_OPTI, 
  ncyc=500,
  cut=8.0, 
  ntb=1, 
  ntp=0,
  ntc=$NTF,
  ntf=$NTF,
  jfastw=$JFASTW,
 /" > $INP

$PMEMD_CUDA  -O -i $INP -o $OUT -p $TOP -c $PREV -r $RST


# ----------------------------------------------------------------

BASE=02_heat

PREV=$RST
INP=$BASE.in
OUT=$BASE.out
RST=$BASE.rst
CRD=$BASE.crd


echo "heat NVT 50 ps
 &cntrl
  imin=0, 
  irest=0, 
  ntx=1,
  nstlim=$NSTEPS_HEAT, 
  dt=$DT,
  ntc=$NTF, 
  ntf=$NTF,
  jfastw=$JFASTW,
  cut=8.0,
  ntt=3, 
  gamma_ln=1.0,
  ntb=1, 
  ntp=0,
  tempi=0.0, 
  temp0=$TEMP,
  ntpr=1000, 
  ntwx=$NSTEPS_HEAT, 
  ntwr=$NSTEPS_HEAT,
  ioutfm=1,
 /" > $INP


$PMEMD_CUDA  -O -i $INP -o $OUT -p $TOP -c $PREV -r $RST -x $CRD


# ----------------------------------------------------------------

BASE=03_equi

PREV=$RST
INP=$BASE.in
OUT=$BASE.out
RST=$BASE.rst
CRD=$BASE.crd


echo "equil NPT 100 ps
 &cntrl
  imin=0, 
  irest=1, 
  ntx=5,
  nstlim=$NSTEPS_EQUI, 
  dt=$DT,
  ntc=$NTF, 
  ntf=$NTF, 
  jfastw=$JFASTW,
  cut=8.0,
  ntt=3, 
  gamma_ln=1.0,
  ntb=2, 
  ntp=1,
  barostat=1, 
  taup=1.0, 
  pres0 = 1.0,
  temp0=$TEMP,
  ntpr=1000, 
  ntwx=$NSTEPS_EQUI, 
  ntwr=$NSTEPS_EQUI,
  ioutfm=1,
 /" > $INP


$PMEMD_CUDA  -O -i $INP -o $OUT -p $TOP -c $PREV -r $RST -x $CRD

# ----------------------------------------------------------------

BASE=04_prod

PREV=$RST
INP=$BASE.in
OUT=$BASE.out
RST=$BASE.rst
CRD=$BASE.crd

echo "prod NPT 10 ns
 &cntrl
  imin=0, 
  irest=1, 
  ntx=5,
  nstlim=$NSTEPS_PROD, 
  dt=$DT,
  ntc=$NTF, 
  ntf=$NTF, 
  jfastw=$JFASTW,
  cut=8.0,
  ntt=3, 
  gamma_ln=1.0,
  ntb=2, 
  ntp=1,
  barostat=1, 
  taup=1.0, 
  pres0 = 1.0,
  temp0=$TEMP,
  ntpr=$NSTEPS_SNAPSHOTS, 
  ntwx=$NSTEPS_SNAPSHOTS, 
  ntwr=$NSTEPS_PROD,
  ioutfm=1,
 /" > $INP

$PMEMD_CUDA  -O -i $INP -o $OUT -p $TOP -c $PREV -r $RST -x $CRD
