# Supplementary material for: Resolving Photoinduced Femtosecond Three-Dimensional Solute–Solvent Dynamics through Surface Hopping Simulations
Source: J Chem Theory Comput. 2024 May 20;20(11):4738–50. doi: 10.1021/acs.jctc.4c00169 (PMC11171268; doi:10.1021/acs.jctc.4c00169)
Supplement: Supplementary file 2 — ct4c00169_si_002.zip [file ct4c00169_si_002.zip › scripts_for_system_preparation/run_cpptraj_reimage.sh]

module load amber/2022

echo "parm ../gaussian_antechamber_charges/system.prmtop
trajin 04_prod.rst
autoimage
center @1-10 origin
trajout 04_prod_reimage.xyz xyz
trajout 04_prod_reimage_ascii.rst ascii
run
quit" | cpptraj
