# Supplementary material for: Resolving Photoinduced Femtosecond Three-Dimensional Solute–Solvent Dynamics through Surface Hopping Simulations
Source: J Chem Theory Comput. 2024 May 20;20(11):4738–50. doi: 10.1021/acs.jctc.4c00169 (PMC11171268; doi:10.1021/acs.jctc.4c00169)
Supplement: Supplementary file 2 — ct4c00169_si_002.zip [file ct4c00169_si_002.zip › solvation_analysis_scripts/cpptraj_3d_hist_rdf.sh]

module load amber/2022
for frame in frame_traj_aligned_*.nc
do
    n=${frame:19:-3}
    cpptraj << EOF > /dev/null
parm ../setup_traj/MML/system.prmtop
trajin $frame
grid grid_H_traj_aligned_$n.dx 40 0.50 40 0.50 40 0.50 (:WAT)&(@H1,H2)
grid grid_O_traj_aligned_$n.dx 40 0.50 40 0.50 40 0.50 (:WAT)&(@O)
parm ../setup_traj/MMS/SAc.prmtop [REF]
reference SAc.pdb parm [REF]
rms @1-4 reference
average average_$n.pdb @1-4
grid grid_H_$n.dx 40 0.50 40 0.50 40 0.50 (:WAT)&(@H1,H2)
grid grid_O_$n.dx 40 0.50 40 0.50 40 0.50 (:WAT)&(@O)
radial out radial_S_O_$n.out 0.05 20. @2 (:WAT)&(@O)
run
quit
EOF

echo "done $frame"
done
