# Supplementary material for: Resolving Photoinduced Femtosecond Three-Dimensional Solute–Solvent Dynamics through Surface Hopping Simulations
Source: J Chem Theory Comput. 2024 May 20;20(11):4738–50. doi: 10.1021/acs.jctc.4c00169 (PMC11171268; doi:10.1021/acs.jctc.4c00169)
Supplement: Supplementary file 2 — ct4c00169_si_002.zip [file ct4c00169_si_002.zip › solvation_analysis_scripts/gather_traj_coords_netcdf_align_into_timeframes.py]

#!/usr/bin/env python3

from netCDF4 import Dataset
import numpy as np
import numpy.ma as ma
import glob

bohr2ang = 0.529177249


def kabsch_w(a: np.ndarray, b: np.ndarray, weights) -> np.ndarray:
    if a.ndim != 2 or a.shape[-1] != 3:
        raise ValueError("Expected input `a` to have shape (N, 3), " "got {}".format(a.shape))
    if b.ndim != 2 or b.shape[-1] != 3:
        raise ValueError("Expected input `b` to have shape (N, 3), " "got {}.".format(b.shape))

    if a.shape != b.shape:
        raise ValueError(
            "Expected inputs `a` and `b` to have same shapes" ", got {} and {} respectively.".format(a.shape, b.shape)
        )

    weights = np.asarray(weights)
    if weights.ndim != 1 or weights.shape[0] != a.shape[0]:
        raise ValueError(f"Expected input `weights` to have shape {a.shape[0]}")
    # shift to centroid
    M = sum(weights)
    a_s = weights @ a / M
    b_s = weights @ b / M
    B = np.einsum("j,ji->ji", weights, a - a_s)
    B = np.einsum("ji,jk->ik", B, b - b_s)
    u, s, vT = np.linalg.svd(B)

    B = u @ vT
    # Correct improper rotation if necessary (as in Kabsch algorithm)
    if np.linalg.det(u @ vT) < 0:
        s[-1] = -s[-1]
        u[:, -1] = -u[:, -1]
        B = u @ vT

    if s[1] + s[2] < 1e-16 * s[0]:
        print("Optimal rotation is not uniquely or poorly defined " "for the given sets of vectors.")

    return B, a_s, b_s


def main():
    all_geom = None
    files = list(glob.glob("../Singlet_1/TRAJ_*/output.dat.nc"))
    ng = len(files)
    for nc in files:
        i = int(nc.split("/")[-2].split("_")[-1])
        with Dataset(nc, "r") as f:
            if all_geom is None:
                na = f.dimensions["natoms"].size
                nf = f.dimensions["frame"].size
                nx = f.dimensions["3"].size
                all_geom = np.empty((ng, nf, na, nx), dtype=np.float32)
            geom = f.variables["geom"]
            geom = np.array(geom[:], dtype=np.float32).reshape(-1, nx, na)
            all_geom[i - 1, ...] = np.einsum("fxa->fax", geom * bohr2ang)
            del geom
    ref = all_geom[0, 0, :4, :].copy()

    for i in range(ng):
        T, com_ref, com_curr = kabsch_w(ref, all_geom[i, 0, :4, ...], [12, 12, 12, 32])
        all_geom[i, ...] = (all_geom[i, ...] - com_curr[None, None, :]) @ T.T

    for i in range(1, nf + 1):
        with Dataset(f"frame_{i:05d}.nc", "w", format="NETCDF3_64BIT_OFFSET") as out:
            out.title = "SHARCTRAJ to AMBERTRAJ"
            out.application = "AMBER"
            out.programVersion = "V5.1.0"
            out.Conventions = "AMBER"
            out.ConventionVersion = "1.0"
            frame = out.createDimension("frame", None)
            spatial = out.createDimension("spatial", nx)
            atom = out.createDimension("atom", na)
            v_spatial = out.createVariable("spatial", "|S1", ("spatial",))
            v_spatial[:] = ma.array([b"x", b"y", b"z"], mask=False, fill_value=b"N/A", dtype="|S1")
            v_coord = out.createVariable("coordinates", "f4", ("frame", "atom", "spatial"))
            v_coord.units = "angstrom"
            # rotate onto ref
            geom_masked = ma.array(all_geom[:, i - 1, ...], mask=False, dtype=np.float32, copy=True, fill_value=1e20)
            v_coord[:] = geom_masked


if __name__ == "__main__":
    import sys

    main()
